# Supplementary material for: Evaluating Explainable Artificial Intelligence (XAI) techniques in chest radiology imaging through a human-centered Lens
Source: PLoS One. 2024 Oct 9;19(10):e0308758. doi: 10.1371/journal.pone.0308758 (PMC11463756; doi:10.1371/journal.pone.0308758)
Supplement: S1 File — Colaboratory Python code for clinical case study 1—using Chest X-ray Images [33] The code can be accessed from https://colab.research.google.com/drive/1v7RSS-_Prgujr-BrAGeDR_vygX_Tf-7r?usp=sharing here. (ZIP) [file pone.0308758.s001.zip]

Archive with 1 entries (1 files):
- Pneumonia_Detection_from_X_rays_with_XAI.ipynb
