# Supplementary material for: Evaluating Explainable Artificial Intelligence (XAI) techniques in chest radiology imaging through a human-centered Lens
Source: PLoS One. 2024 Oct 9;19(10):e0308758. doi: 10.1371/journal.pone.0308758 (PMC11463756; doi:10.1371/journal.pone.0308758)
Supplement: S1 File — Colaboratory Python code for clinical case study 1—using Chest X-ray Images [33] The code can be accessed from https://colab.research.google.com/drive/1v7RSS-_Prgujr-BrAGeDR_vygX_Tf-7r?usp=sharing here. (ZIP) [file pone.0308758.s001.zip › Pneumonia_Detection_from_X_rays_with_XAI.ipynb]

# %% [markdown]
## Pneumonia Identification in X-Rays with Grad-CAM and LIME Visual Explainability

# %% [code]
!pip install kaggle

# %% [code]
!mkdir /.kaggle
!mv kaggle.json /.kaggle
!mv /.kaggle /root/
!chmod 600 ~/.kaggle/kaggle.json

# %% [code]
!kaggle datasets download -d paultimothymooney/chest-xray-pneumonia

# %% [code]
!unzip chest-xray-pneumonia.zip

# %% [code]
import pandas as pd
import numpy as np
import os
from random import shuffle
from tqdm import tqdm
import glob
from pathlib import Path
import cv2

import matplotlib.pyplot as plt

# %% [code]
!ls chest_xray

# %% [code]
!ls chest_xray/test
!ls chest_xray/train
!ls chest_xray/val
#Exploring folder contents

# %% [code]
path = "./chest_xray/train/PNEUMONIA"
print(len([f for f in os.listdir(path) if os.path.isfile(os.path.join(path, f))]))
#Number of items in pneumonia train folder

# %% [markdown]
### Displaying X-Rays

# %% [code]
plt.rcParams['figure.figsize'] = (24.0, 12.0)
plt.subplots_adjust(wspace=0.2, hspace=0)
plt.subplot(1, 2, 1).set_title('NORMAL')
plt.imshow(cv2.imread('./chest_xray/val/NORMAL/NORMAL2-IM-1427-0001.jpeg'))
plt.subplot(1, 2, 2).set_title('PNEUMONIA')
plt.imshow(cv2.imread('./chest_xray/val/PNEUMONIA/person1954_bacteria_4886.jpeg'));
#to show specified images

# %% [code]
def prnt_imgs(path, label):
  print(label)
  multipleImages = glob.glob(path)
  i_ = 0
  plt.rcParams['figure.figsize'] = (16.0, 16.0)
  plt.subplots_adjust(wspace=0, hspace=0)
  for l in multipleImages[:25]:
      im = cv2.imread(l)
      im = cv2.resize(im, (128, 128))
      plt.subplot(5, 5, i_+1) #.set_title(l)
      plt.imshow(cv2.cvtColor(im, cv2.COLOR_BGR2RGB));
      plt.axis('off')
      i_ += 1

# %% [code]
prnt_imgs('./chest_xray/test/NORMAL/**', "Normal")

# %% [code]
prnt_imgs('./chest_xray/test/PNEUMONIA/**', "Pneumonia")

# %% [markdown]
### Data Processing

# %% [code]
import numpy as np
import tensorflow as tf
from tensorflow import keras

# Display
from IPython.display import Image, display
import matplotlib.pyplot as plt
import matplotlib.cm as cm

# Model
import keras
from keras import backend as K
from keras.layers import Dense, GlobalAveragePooling2D, Dropout
from tensorflow import keras
from keras.layers import BatchNormalization
from keras.models import Sequential, load_model
from keras.applications import MobileNet
from keras.preprocessing import image
from keras.applications.mobilenet import preprocess_input
from keras.preprocessing.image import ImageDataGenerator
from keras.models import Model
from keras.optimizers import Adam, Adamax
from keras.callbacks import ReduceLROnPlateau, ModelCheckpoint, EarlyStopping

# %% [code]
#included in our dependencies
train_datagen=ImageDataGenerator(preprocessing_function=preprocess_input,
                                 zoom_range=0.1,
                                 horizontal_flip=False)
test_datagen = ImageDataGenerator(preprocessing_function=preprocess_input)#(rescale=1./255)

# %% [code]
# Specifying path to the main data folder
train_generator=train_datagen.flow_from_directory(
    './chest_xray/train/',
    target_size=(224,224),
    color_mode='rgb',
    batch_size=32,
    class_mode='categorical',
    shuffle=True)

validation_generator = test_datagen.flow_from_directory(
    './chest_xray/test/',
    target_size=(224,224),
    color_mode='rgb',
    batch_size=32,
    class_mode='categorical',
    shuffle=False)

# %% [markdown]
# Model

# %% [code]
lr_reduce = ReduceLROnPlateau(monitor='val_loss', factor=0.2,
                              min_delta=0.0001, patience=1, verbose=1)
#reduce learning rate when model stops improving

early_stopping = EarlyStopping(monitor= 'val_loss', patience =3, restore_best_weights=True)
#stop when model stops improving

# %% [code]
filepath="weights.hdf5"
checkpoint = ModelCheckpoint(filepath, monitor='val_loss',
                             verbose=1, save_best_only=True, mode='min')

# %% [code]
#imports the mobilenet model and discards the last 1000 neuron layer.
base_model = MobileNet(weights='imagenet',include_top=False)
x = base_model.output
x = GlobalAveragePooling2D()(x)
x = Dropout(rate=1-0.5)(x)
x = Dense(256, kernel_regularizer='l2', kernel_initializer='he_normal', activation='relu')(x)
x = Dropout(rate=1-0.5)(x)
preds = Dense(2, activation='softmax')(x) #final layer with softmax activation

# %% [code]
model = Model(inputs=base_model.input, outputs=preds)

# %% [code]
print('the network has {} layers'.format(len(model.layers)))

# %% [code]
model.layers[53:]
# containing all the layers from the 54th layer onward.

# %% [code]
for layer in model.layers[:53]:
    layer.trainable=False  #freezing the first 53 layers for transfer learning
for layer in model.layers[53:]:
    layer.trainable=True   #making the layers 54 and beyond trainable / updating their weights during training

# %% [code]
opt = tf.keras.optimizers.legacy.Adam(lr=0.001, beta_1=0.9, beta_2=0.999, epsilon=None, decay=0.0001, amsgrad=False) # Adam optimizer

model.compile(optimizer=opt,
              loss='categorical_crossentropy',
              metrics=['accuracy'])
# loss function will be categorical cross entropy
# evaluation metric will be accuracy

# %% [code]
model.summary()

# %% [code]
step_size_train = train_generator.n//train_generator.batch_size
step_size_val = validation_generator.n//validation_generator.batch_size

history = model.fit_generator(generator=train_generator,
                              validation_data=validation_generator,
                              steps_per_epoch=step_size_train,
                              validation_steps=step_size_val,
                              callbacks=[lr_reduce, early_stopping, checkpoint],
                              epochs=20)

# %% [code]
model.save('my_mobilenetv2model.keras')

# %% [code]
def plot_training(hist):
    '''
    This function take training model and plot history of accuracy and losses with the best epoch in both of them.
    '''

    # Define needed variables
    tr_acc = hist.history['accuracy']
    tr_loss = hist.history['loss']
    val_acc = hist.history['val_accuracy']
    val_loss = hist.history['val_loss']
    index_loss = np.argmin(val_loss)
    val_lowest = val_loss[index_loss]
    index_acc = np.argmax(val_acc)
    acc_highest = val_acc[index_acc]
    Epochs = [i+1 for i in range(len(tr_acc))]
    loss_label = f'best epoch= {str(index_loss + 1)}'
    acc_label = f'best epoch= {str(index_acc + 1)}'

    # Plot training history
    plt.figure(figsize= (20, 8))
    plt.style.use('fivethirtyeight')

    plt.subplot(1, 2, 1)
    plt.plot(Epochs, tr_loss, 'r', label= 'Training loss')
    plt.plot(Epochs, val_loss, 'g', label= 'Validation loss')
    plt.scatter(index_loss + 1, val_lowest, s= 150, c= 'blue', label= loss_label)
    plt.title('Training and Validation Loss')
    plt.xlabel('Epochs')
    plt.ylabel('Loss')
    plt.legend()

    plt.subplot(1, 2, 2)
    plt.plot(Epochs, tr_acc, 'r', label= 'Training Accuracy')
    plt.plot(Epochs, val_acc, 'g', label= 'Validation Accuracy')
    plt.scatter(index_acc + 1 , acc_highest, s= 150, c= 'blue', label= acc_label)
    plt.title('Training and Validation Accuracy')
    plt.xlabel('Epochs')
    plt.ylabel('Accuracy')
    plt.legend()

    plt.tight_layout
    plt.show()

# %% [code]
plot_training(history)

# %% [code]


# %% [markdown]
# Confusion MTRX

# %% [code]

import numpy as np
import tensorflow as tf
from tensorflow import keras
from sklearn.metrics import classification_report, f1_score

# Display
from IPython.display import Image, display
import matplotlib.pyplot as plt
import matplotlib.cm as cm

def proc_img(img_path):
  # `img` is a PIL image of size 299x299
  img = keras.utils.load_img(img_path, target_size=(224, 224))
    # `array` is a float32 Numpy array of shape (299, 299, 3)
  x_img = keras.utils.img_to_array(img)
    # We add a dimension to transform our array into a "batch"
    # of size (1, 299, 299, 3)
  x_img = np.expand_dims(x_img, axis=0)
  x_img = preprocess_input(x_img)
  return x_img

# %% [code]
test_path = Path('./chest_xray/test')

# Get the path to the normal and pneumonia sub-directories
normal_cases_dir = test_path / 'NORMAL'
pneumonia_cases_dir = test_path / 'PNEUMONIA'

# Get the list of all the images
normal_cases = normal_cases_dir.glob('*.jpeg')
pneumonia_cases = pneumonia_cases_dir.glob('*.jpeg')

# An empty list. We will insert the data into this list in (img_path, label) format
test_data = []

# Go through all the normal cases. The label for these cases will be 0
for img in normal_cases:
    test_data.append((img,0))

# Go through all the pneumonia cases. The label for these cases will be 1
for img in pneumonia_cases:
    test_data.append((img, 1))

# Get a pandas dataframe from the data we have in our list
test_data = pd.DataFrame(test_data, columns=['image', 'label'], index=None)

# Shuffle the data
test_data = test_data.sample(frac=1.).reset_index(drop=True)

# %% [code]
test_data.info()

# %% [code]
test_data.head()

# %% [code]
x_test = np.zeros((624, 224, 224, 3))
i = 0
for l in test_data['image']:
  im_path ='./' +str(l)
  x_test[i] = np.asarray(proc_img(im_path))
  i+=1

y_test_true = np.asarray(test_data['label'])

# %% [code]
y_test_pred = np.argmax(model.predict(x_test), axis=1)

# %% [code]
from sklearn.metrics import accuracy_score
#Test accuracy

accuracy = accuracy_score(y_test_true, y_test_pred)
print(f'Test Accuracy: {accuracy* 100:.2f}%')


# %% [code]
from mlxtend.plotting import plot_confusion_matrix
from sklearn.metrics import confusion_matrix
cm  = confusion_matrix(y_test_true, y_test_pred)
plt.figure()
plot_confusion_matrix(cm,figsize=(12,8), hide_ticks=True,cmap=plt.cm.Blues)
plt.xticks(range(2), ['Normal', 'Pneumonia'], fontsize=16)
plt.yticks(range(2), ['Normal', 'Pneumonia'], fontsize=16)
plt.show()

# %% [code]
# Extracting the values from the confusion matrix
TN = cm[0, 0]  # True Negative
FP = cm[0, 1]  # False Positive
FN = cm[1, 0]  # False Negative
TP = cm[1, 1]  # True Positive

# Calculating precision and recall
precision = TP / (TP + FP) if (TP + FP) > 0 else 0
recall = TP / (TP + FN) if (TP + FN) > 0 else 0

# Converting to percentage
precision_percentage = precision * 100
recall_percentage = recall * 100

# Printing the results
print(f'Precision: {precision_percentage:.2f}%')
print(f'Recall: {recall_percentage:.2f}%')

# %% [code]
from sklearn.metrics import f1_score

f1 = f1_score(y_test_true, y_test_pred, average='binary')  # 'binary' for binary classification
print(f'F1 Score: {f1 * 100:.2f}%')

# %% [markdown]
### ROC Curve

# %% [code]
from sklearn.metrics import roc_curve, roc_auc_score

# %% [code]
fpr, tpr, thresholds = roc_curve(y_test_true, y_test_pred)
roc_auc = roc_auc_score(y_test_true, y_test_pred)


# Plot the micro-averaged ROC curve
plt.figure(figsize=(10,10))
plt.style.use("seaborn-darkgrid")
plt.plot(fpr, tpr, color='darkgreen', lw=2,marker="H",markersize=10, label='micro-average ROC curve (AUC = %0.2f)' % roc_auc)
plt.plot([0, 1], [0, 1], color='purple', lw=4,marker="P")
plt.xlim([0.0, 1.0])
plt.ylim([0.0, 1.05])
plt.xlabel('False Positive Rate',color="black",fontsize=15)
plt.ylabel('True Positive Rate',color="black",fontsize=15)
plt.title('Receiver Operating Characteristic (Micro-Averaged)\n',color="black",fontsize=20)
plt.legend(loc="lower right")
plt.show()


# %% [code]


# %% [markdown]
# Heatmaps

# %% [code]
def proc_img(img_path):
  # `img` is a PIL image of size 299x299
  img = keras.utils.load_img(img_path, target_size=(224, 224))
    # `array` is a float32 Numpy array of shape (299, 299, 3)
  x_img = keras.utils.img_to_array(img)
    # We add a dimension to transform our array into a "batch"
    # of size (1, 299, 299, 3)
  x_img = np.expand_dims(x_img, axis=0)
  x_img = preprocess_input(x_img)
  return x_img

# %% [code]
def prnt_out(x_img):
  "prints the probability that the model predict with its label"
  pred = model.predict(x_img)
  if pred[0,0] >= 0.5:
      print('Our network is {:.2%} sure this is NORMAL'.format(pred[0][0]))
  else:
      print('Our network is {:.2%} sure this is PNEUMONIA'.format(1-pred[0][0]))

# %% [code]
blck = 'conv_pw_13'  #MobileNet

def xray_CAM(x_img,blck, pred_index=None):
    # First, we create a model that maps the input image to the activations
    # of the last conv layer as well as the output predictions
    grad_model = keras.models.Model(
        model.inputs, [model.get_layer(blck).output, model.output]
    )

    # Then, we compute the gradient of the top predicted class for our input image
    # with respect to the activations of the last conv layer
    with tf.GradientTape() as tape:
        last_conv_layer_output, preds = grad_model(x_img)
        if pred_index is None:
            pred_index = tf.argmax(preds[0])
        class_channel = preds[:, pred_index]

    # This is the gradient of the output neuron (top predicted or chosen)
    # with regard to the output feature map of the last conv layer
    grads = tape.gradient(class_channel, last_conv_layer_output)

    # This is a vector where each entry is the mean intensity of the gradient
    # over a specific feature map channel
    pooled_grads = tf.reduce_mean(grads, axis=(0, 1, 2))

    # We multiply each channel in the feature map array
    # by "how important this channel is" with regard to the top predicted class
    # then sum all the channels to obtain the heatmap class activation
    last_conv_layer_output = last_conv_layer_output[0]
    heatmap = last_conv_layer_output @ pooled_grads[..., tf.newaxis]
    heatmap = tf.squeeze(heatmap)

    # For visualization purpose, we will also normalize the heatmap between 0 & 1
    heatmap = tf.maximum(heatmap, 0) / tf.math.reduce_max(heatmap)
    return heatmap.numpy()

# %% [code]
def show_on_xray(img_path, heatmap):
  # We use cv2 to load the original image
  img = cv2.imread(img_path)

  # We resize the heatmap to have the same size as the original image
  heatmap = cv2.resize(heatmap, (img.shape[1], img.shape[0]))

  # We convert the heatmap to RGB
  heatmap = np.uint8(255 * heatmap)

  # We apply the heatmap to the original image
  heatmap = cv2.applyColorMap(heatmap, cv2.COLORMAP_JET)

  # 0.4 here is a heatmap intensity factor
  superimposed_img = heatmap * 0.4 + img

  ## Save the image to disk
  cv2.imwrite('./xray_cam.jpg', superimposed_img)
  img_samp = cv2.imread('./xray_cam.jpg')  #OpenCV has BGR order
  img_samp = cv2.cvtColor(img_samp, cv2.COLOR_BGR2RGB)  #matplotlib has RGB order

  plt.imshow(img_samp)

# %% [markdown]
## Pneumonia Positive

# %% [code]
# The path to our target image
img_path = './chest_xray/test/PNEUMONIA/person100_bacteria_475.jpeg'

x_img = proc_img(img_path)

# %% [code]
plt.rcParams['figure.figsize'] = (12.0, 10.0)
img_samp = cv2.imread(img_path)
plt.grid(False)
plt.imshow(img_samp);

# %% [code]
prnt_out(x_img)

# %% [code]
plt.rcParams['figure.figsize'] = (8.0, 8.0)
heatmap = xray_CAM(x_img, blck, 1)
plt.matshow(heatmap, cmap='jet')  # Specifying the colormap
plt.show()


# %% [code]
plt.rcParams['figure.figsize'] = (12.0, 10.0)
plt.grid(False)
show_on_xray(img_path, heatmap)

# %% [code]
img_path = './chest_xray/train/PNEUMONIA/person1048_virus_1744.jpeg'

x_img = proc_img(img_path)


plt.rcParams['figure.figsize'] = (12.0, 10.0)
img_samp = cv2.imread(img_path)
plt.grid(False)
plt.imshow(img_samp);

prnt_out(x_img)

# %% [code]
plt.rcParams['figure.figsize'] = (8.0, 8.0)
heatmap = xray_CAM(x_img, blck, 1)
plt.matshow(heatmap, cmap='jet')  # Specifying the colormap
plt.show()

plt.rcParams['figure.figsize'] = (12.0, 10.0)
plt.grid(False)
show_on_xray(img_path, heatmap)

# %% [code]
img_path = './chest_xray/train/PNEUMONIA/person1042_virus_1737.jpeg'

x_img = proc_img(img_path)


plt.rcParams['figure.figsize'] = (12.0, 10.0)
img_samp = cv2.imread(img_path)
plt.grid(False)
plt.imshow(img_samp);

prnt_out(x_img)

# %% [code]
plt.rcParams['figure.figsize'] = (8.0, 8.0)
heatmap = xray_CAM(x_img, blck, 1)
plt.matshow(heatmap, cmap='jet')  # Specifying the colormap
plt.show()

plt.rcParams['figure.figsize'] = (12.0, 10.0)
plt.grid(False)
show_on_xray(img_path, heatmap)

# %% [code]
img_path = './chest_xray/train/PNEUMONIA/person1039_bacteria_2973.jpeg'

x_img = proc_img(img_path)


plt.rcParams['figure.figsize'] = (12.0, 10.0)
img_samp = cv2.imread(img_path)
plt.grid(False)
plt.imshow(img_samp);

prnt_out(x_img)

# %% [code]
plt.rcParams['figure.figsize'] = (8.0, 8.0)
heatmap = xray_CAM(x_img, blck, 1)
plt.matshow(heatmap, cmap='jet')  # Specifying the colormap
plt.show()

plt.rcParams['figure.figsize'] = (12.0, 10.0)
plt.grid(False)
show_on_xray(img_path, heatmap)

# %% [code]
img_path = './chest_xray/test/PNEUMONIA/person108_bacteria_511.jpeg'

x_img = proc_img(img_path)


plt.rcParams['figure.figsize'] = (12.0, 10.0)
img_samp = cv2.imread(img_path)
plt.grid(False)
plt.imshow(img_samp);

prnt_out(x_img)

# %% [code]
plt.rcParams['figure.figsize'] = (8.0, 8.0)
heatmap = xray_CAM(x_img, blck, 1)
plt.matshow(heatmap, cmap='jet')  # Specifying the colormap
plt.show()

plt.rcParams['figure.figsize'] = (12.0, 10.0)
plt.grid(False)
show_on_xray(img_path, heatmap)

# %% [code]
img_path = './chest_xray/test/PNEUMONIA/person109_bacteria_528.jpeg'

x_img = proc_img(img_path)


plt.rcParams['figure.figsize'] = (12.0, 10.0)
img_samp = cv2.imread(img_path)
plt.grid(False)
plt.imshow(img_samp);

prnt_out(x_img)

# %% [code]
plt.rcParams['figure.figsize'] = (8.0, 8.0)
heatmap = xray_CAM(x_img, blck, 1)
plt.matshow(heatmap, cmap='jet')  # Specifying the colormap
plt.show()

plt.rcParams['figure.figsize'] = (12.0, 10.0)
plt.grid(False)
show_on_xray(img_path, heatmap)


# %% [code]
img_path = './chest_xray/test/PNEUMONIA/person103_bacteria_490.jpeg'

x_img = proc_img(img_path)


plt.rcParams['figure.figsize'] = (12.0, 10.0)
img_samp = cv2.imread(img_path)
plt.grid(False)
plt.imshow(img_samp);

prnt_out(x_img)

# %% [code]

plt.rcParams['figure.figsize'] = (8.0, 8.0)
heatmap = xray_CAM(x_img, blck, 1)
plt.matshow(heatmap, cmap='jet')  # Specifying the colormap
plt.show()

plt.rcParams['figure.figsize'] = (12.0, 10.0)
plt.grid(False)
show_on_xray(img_path, heatmap)


# %% [code]
img_path = './chest_xray/train/PNEUMONIA/person1038_bacteria_2972.jpeg'

x_img = proc_img(img_path)


plt.rcParams['figure.figsize'] = (12.0, 10.0)
img_samp = cv2.imread(img_path)
plt.grid(False)
plt.imshow(img_samp);

prnt_out(x_img)

# %% [code]


plt.rcParams['figure.figsize'] = (8.0, 8.0)
heatmap = xray_CAM(x_img, blck, 1)
plt.matshow(heatmap, cmap='jet')  # Specifying the colormap
plt.show()

plt.rcParams['figure.figsize'] = (12.0, 10.0)
plt.grid(False)
show_on_xray(img_path, heatmap)


# %% [code]
img_path = './chest_xray/test/PNEUMONIA/person111_bacteria_537.jpeg'

x_img = proc_img(img_path)


plt.rcParams['figure.figsize'] = (12.0, 10.0)
img_samp = cv2.imread(img_path)
plt.grid(False)
plt.imshow(img_samp);

prnt_out(x_img)

# %% [code]
plt.rcParams['figure.figsize'] = (8.0, 8.0)
heatmap = xray_CAM(x_img, blck, 1)
plt.matshow(heatmap, cmap='jet')  # Specifying the colormap
plt.show()

plt.rcParams['figure.figsize'] = (12.0, 10.0)
plt.grid(False)
show_on_xray(img_path, heatmap)


# %% [code]
img_path = './chest_xray/test/PNEUMONIA/person113_bacteria_540.jpeg'

x_img = proc_img(img_path)


plt.rcParams['figure.figsize'] = (12.0, 10.0)
img_samp = cv2.imread(img_path)
plt.grid(False)
plt.imshow(img_samp);

prnt_out(x_img)

# %% [code]
plt.rcParams['figure.figsize'] = (8.0, 8.0)
heatmap = xray_CAM(x_img, blck, 1)
plt.matshow(heatmap, cmap='jet')  # Specifying the colormap
plt.show()

plt.rcParams['figure.figsize'] = (12.0, 10.0)
plt.grid(False)
show_on_xray(img_path, heatmap)


# %% [code]
img_path = './chest_xray/val/PNEUMONIA/person1947_bacteria_4876.jpeg'

x_img = proc_img(img_path)


plt.rcParams['figure.figsize'] = (12.0, 10.0)
img_samp = cv2.imread(img_path)
plt.grid(False)
plt.imshow(img_samp);

prnt_out(x_img)

# %% [code]
plt.rcParams['figure.figsize'] = (8.0, 8.0)
heatmap = xray_CAM(x_img, blck, 1)
plt.matshow(heatmap, cmap='jet')  # Specifying the colormap
plt.show()

plt.rcParams['figure.figsize'] = (12.0, 10.0)
plt.grid(False)
show_on_xray(img_path, heatmap)


# %% [code]
img_path = './chest_xray/val/PNEUMONIA/person1949_bacteria_4880.jpeg'

x_img = proc_img(img_path)


plt.rcParams['figure.figsize'] = (12.0, 10.0)
img_samp = cv2.imread(img_path)
plt.grid(False)
plt.imshow(img_samp);

prnt_out(x_img)

# %% [code]
plt.rcParams['figure.figsize'] = (8.0, 8.0)
heatmap = xray_CAM(x_img, blck, 1)
plt.matshow(heatmap, cmap='jet')  # Specifying the colormap
plt.show()

plt.rcParams['figure.figsize'] = (12.0, 10.0)
plt.grid(False)
show_on_xray(img_path, heatmap)


# %% [code]
img_path = './chest_xray/val/PNEUMONIA/person1954_bacteria_4886.jpeg'

x_img = proc_img(img_path)


plt.rcParams['figure.figsize'] = (12.0, 10.0)
img_samp = cv2.imread(img_path)
plt.grid(False)
plt.imshow(img_samp);

prnt_out(x_img)

# %% [code]
plt.rcParams['figure.figsize'] = (8.0, 8.0)
heatmap = xray_CAM(x_img, blck, 1)
plt.matshow(heatmap, cmap='jet')  # Specifying the colormap
plt.show()

plt.rcParams['figure.figsize'] = (12.0, 10.0)
plt.grid(False)
show_on_xray(img_path, heatmap)


# %% [code]
img_path = './chest_xray/train/PNEUMONIA/person1001_bacteria_2932.jpeg'

x_img = proc_img(img_path)


plt.rcParams['figure.figsize'] = (12.0, 10.0)
img_samp = cv2.imread(img_path)
plt.grid(False)
plt.imshow(img_samp);

prnt_out(x_img)

# %% [code]
plt.rcParams['figure.figsize'] = (8.0, 8.0)
heatmap = xray_CAM(x_img, blck, 1)
plt.matshow(heatmap, cmap='jet')  # Specifying the colormap
plt.show()

plt.rcParams['figure.figsize'] = (12.0, 10.0)
plt.grid(False)
show_on_xray(img_path, heatmap)


# %% [code]
img_path = './chest_xray/train/PNEUMONIA/person1004_virus_1686.jpeg'

x_img = proc_img(img_path)


plt.rcParams['figure.figsize'] = (12.0, 10.0)
img_samp = cv2.imread(img_path)
plt.grid(False)
plt.imshow(img_samp);

prnt_out(x_img)


# %% [code]
plt.rcParams['figure.figsize'] = (8.0, 8.0)
heatmap = xray_CAM(x_img, blck, 1)
plt.matshow(heatmap, cmap='jet')  # Specifying the colormap
plt.show()

plt.rcParams['figure.figsize'] = (12.0, 10.0)
plt.grid(False)
show_on_xray(img_path, heatmap)


# %% [code]
img_path = './chest_xray/train/PNEUMONIA/person1006_bacteria_2937.jpeg'

x_img = proc_img(img_path)


plt.rcParams['figure.figsize'] = (12.0, 10.0)
img_samp = cv2.imread(img_path)
plt.grid(False)
plt.imshow(img_samp);

prnt_out(x_img)


# %% [code]
plt.rcParams['figure.figsize'] = (8.0, 8.0)
heatmap = xray_CAM(x_img, blck, 1)
plt.matshow(heatmap, cmap='jet')  # Specifying the colormap
plt.show()

plt.rcParams['figure.figsize'] = (12.0, 10.0)
plt.grid(False)
show_on_xray(img_path, heatmap)


# %% [code]
img_path = './chest_xray/train/PNEUMONIA/person1017_bacteria_2948.jpeg'

x_img = proc_img(img_path)


plt.rcParams['figure.figsize'] = (12.0, 10.0)
img_samp = cv2.imread(img_path)
plt.grid(False)
plt.imshow(img_samp);

prnt_out(x_img)

# %% [code]
plt.rcParams['figure.figsize'] = (8.0, 8.0)
heatmap = xray_CAM(x_img, blck, 1)
plt.matshow(heatmap, cmap='jet')  # Specifying the colormap
plt.show()

plt.rcParams['figure.figsize'] = (12.0, 10.0)
plt.grid(False)
show_on_xray(img_path, heatmap)


# %% [code]

img_path = './chest_xray/train/PNEUMONIA/person1020_virus_1710.jpeg'

x_img = proc_img(img_path)


plt.rcParams['figure.figsize'] = (12.0, 10.0)
img_samp = cv2.imread(img_path)
plt.grid(False)
plt.imshow(img_samp);

prnt_out(x_img)

# %% [code]
plt.rcParams['figure.figsize'] = (8.0, 8.0)
heatmap = xray_CAM(x_img, blck, 1)
plt.matshow(heatmap, cmap='jet')  # Specifying the colormap
plt.show()

plt.rcParams['figure.figsize'] = (12.0, 10.0)
plt.grid(False)
show_on_xray(img_path, heatmap)


# %% [code]


# %% [markdown]
## Normal

# %% [code]

img_path = './chest_xray/train/NORMAL/IM-0117-0001.jpeg'

x_img = proc_img(img_path)


plt.rcParams['figure.figsize'] = (12.0, 10.0)
img_samp = cv2.imread(img_path)
plt.grid(False)
plt.imshow(img_samp);

prnt_out(x_img)

# %% [code]
plt.rcParams['figure.figsize'] = (8.0, 8.0)
heatmap = xray_CAM(x_img, blck, 1)
plt.matshow(heatmap, cmap='jet')  # Specifying the colormap
plt.show()

plt.rcParams['figure.figsize'] = (12.0, 10.0)
plt.grid(False)
show_on_xray(img_path, heatmap)


# %% [code]

img_path = './chest_xray/train/NORMAL/IM-0129-0001.jpeg'

x_img = proc_img(img_path)


plt.rcParams['figure.figsize'] = (12.0, 10.0)
img_samp = cv2.imread(img_path)
plt.grid(False)
plt.imshow(img_samp);

prnt_out(x_img)

# %% [code]
plt.rcParams['figure.figsize'] = (8.0, 8.0)
heatmap = xray_CAM(x_img, blck, 1)
plt.matshow(heatmap, cmap='jet')  # Specifying the colormap
plt.show()

plt.rcParams['figure.figsize'] = (12.0, 10.0)
plt.grid(False)
show_on_xray(img_path, heatmap)


# %% [code]

img_path = './chest_xray/test/NORMAL/NORMAL2-IM-0066-0001.jpeg'

x_img = proc_img(img_path)


plt.rcParams['figure.figsize'] = (12.0, 10.0)
img_samp = cv2.imread(img_path)
plt.grid(False)
plt.imshow(img_samp);

prnt_out(x_img)

# %% [code]
plt.rcParams['figure.figsize'] = (8.0, 8.0)
heatmap = xray_CAM(x_img, blck, 1)
plt.matshow(heatmap, cmap='jet')  # Specifying the colormap
plt.show()

plt.rcParams['figure.figsize'] = (12.0, 10.0)
plt.grid(False)
show_on_xray(img_path, heatmap)


# %% [code]

img_path = './chest_xray/test/NORMAL/IM-0110-0001.jpeg'

x_img = proc_img(img_path)


plt.rcParams['figure.figsize'] = (12.0, 10.0)
img_samp = cv2.imread(img_path)
plt.grid(False)
plt.imshow(img_samp);

prnt_out(x_img)

# %% [code]
plt.rcParams['figure.figsize'] = (8.0, 8.0)
heatmap = xray_CAM(x_img, blck, 1)
plt.matshow(heatmap, cmap='jet')  # Specifying the colormap
plt.show()

plt.rcParams['figure.figsize'] = (12.0, 10.0)
plt.grid(False)
show_on_xray(img_path, heatmap)


# %% [code]

img_path = './chest_xray/test/NORMAL/IM-0093-0001.jpeg'

x_img = proc_img(img_path)


plt.rcParams['figure.figsize'] = (12.0, 10.0)
img_samp = cv2.imread(img_path)
plt.grid(False)
plt.imshow(img_samp);

prnt_out(x_img)

# %% [code]
plt.rcParams['figure.figsize'] = (8.0, 8.0)
heatmap = xray_CAM(x_img, blck, 1)
plt.matshow(heatmap, cmap='jet')  # Specifying the colormap
plt.show()

plt.rcParams['figure.figsize'] = (12.0, 10.0)
plt.grid(False)
show_on_xray(img_path, heatmap)


# %% [code]

img_path = './chest_xray/test/NORMAL/IM-0085-0001.jpeg'

x_img = proc_img(img_path)


plt.rcParams['figure.figsize'] = (12.0, 10.0)
img_samp = cv2.imread(img_path)
plt.grid(False)
plt.imshow(img_samp);

prnt_out(x_img)

# %% [code]
plt.rcParams['figure.figsize'] = (8.0, 8.0)
heatmap = xray_CAM(x_img, blck, 1)
plt.matshow(heatmap, cmap='jet')  # Specifying the colormap
plt.show()

plt.rcParams['figure.figsize'] = (12.0, 10.0)
plt.grid(False)
show_on_xray(img_path, heatmap)


# %% [code]

img_path = './chest_xray/test/NORMAL/NORMAL2-IM-0381-0001.jpeg'

x_img = proc_img(img_path)


plt.rcParams['figure.figsize'] = (12.0, 10.0)
img_samp = cv2.imread(img_path)
plt.grid(False)
plt.imshow(img_samp);

prnt_out(x_img)

# %% [code]
plt.rcParams['figure.figsize'] = (8.0, 8.0)
heatmap = xray_CAM(x_img, blck, 1)
plt.matshow(heatmap, cmap='jet')  # Specifying the colormap
plt.show()

plt.rcParams['figure.figsize'] = (12.0, 10.0)
plt.grid(False)
show_on_xray(img_path, heatmap)


# %% [code]

img_path = './chest_xray/test/NORMAL/NORMAL2-IM-0316-0001.jpeg'

x_img = proc_img(img_path)


plt.rcParams['figure.figsize'] = (12.0, 10.0)
img_samp = cv2.imread(img_path)
plt.grid(False)
plt.imshow(img_samp);

prnt_out(x_img)

# %% [code]
plt.rcParams['figure.figsize'] = (8.0, 8.0)
heatmap = xray_CAM(x_img, blck, 1)
plt.matshow(heatmap, cmap='jet')  # Specifying the colormap
plt.show()

plt.rcParams['figure.figsize'] = (12.0, 10.0)
plt.grid(False)
show_on_xray(img_path, heatmap)


# %% [code]


# %% [markdown]
# Display more unseen x-rays

# %% [code]
sample_path = Path('./chest_xray/val')

# Get the path to the normal and pneumonia sub-directories
normal_cases_dir = sample_path / 'NORMAL'
pneumonia_cases_dir = sample_path / 'PNEUMONIA'

# Get the list of all the images
normal_cases = normal_cases_dir.glob('*.jpeg')
pneumonia_cases = pneumonia_cases_dir.glob('*.jpeg')

# An empty list. We will insert the data into this list in (img_path, label) format
sample_data = []

# Go through all the normal cases. The label for these cases will be 0
for img in normal_cases:
    sample_data.append((img,0))

# Go through all the pneumonia cases. The label for these cases will be 1
for img in pneumonia_cases:
    sample_data.append((img, 1))

# Get a pandas dataframe from the data we have in our list
sample_data = pd.DataFrame(sample_data, columns=['image', 'label'], index=None)

# Shuffle the data
sample_data = sample_data.sample(frac=1.).reset_index(drop=True)

# %% [code]
sample_data.info()

# %% [code]
sample_data.head()

# %% [code]
print('NORMAL')
i_ = 0
plt.rcParams['figure.figsize'] = (36.0, 36.0)
plt.subplots_adjust(wspace=0.2, hspace=0)
for l in sample_data['image'][sample_data['label']==0]:
    #im = cv2.imread(l)
    #im = cv2.resize(im, (128, 128))
    plt.subplot(4, 4, i_+1) #.set_title(l)
    img_path = ''+np.str_(l)
    x_im = proc_img(img_path)
    show_on_xray(img_path, xray_CAM(x_im, blck, 0)); #0=normal
    plt.axis('off')
    i_ += 1

# %% [code]
print('NORMAL')
i_ = 0
plt.rcParams['figure.figsize'] = (36.0, 36.0)
plt.subplots_adjust(wspace=0.2, hspace=0)
for l in sample_data['image'][sample_data['label']==0]:
    #im = cv2.imread(l)
    #im = cv2.resize(im, (128, 128))
    plt.subplot(4, 4, i_+1) #.set_title(l)
    img_path = ''+np.str_(l)
    x_im = proc_img(img_path)
    show_on_xray(img_path, xray_CAM(x_im, blck, 0)); #0=normal
    plt.axis('off')
    i_ += 1

# %% [code]
print('PNEUMONIA')
i_ = 0
plt.rcParams['figure.figsize'] = (36.0, 36.0)
plt.subplots_adjust(wspace=0.2, hspace=0)
for l in sample_data['image'][sample_data['label']==1]:
    #im = cv2.imread(l)
    #im = cv2.resize(im, (128, 128))
    plt.subplot(4, 4, i_+1) #.set_title(l)
    img_path = ''+np.str_(l)
    x_im = proc_img(img_path)
    show_on_xray(img_path, xray_CAM(x_im, blck, 1)); #1=pneumonia
    plt.axis('off')
    i_ += 1

# %% [code]
print('PNEUMONIA')
i_ = 0
plt.rcParams['figure.figsize'] = (36.0, 36.0)
plt.subplots_adjust(wspace=0.2, hspace=0)
for l in test_data['image'][test_data['label']==1][:8]:
    plt.subplot(4, 4, i_+1) #.set_title(l)
    img_path = ''+np.str_(l)
    x_im = proc_img(img_path)
    show_on_xray(img_path, xray_CAM(x_im, blck, 1)); #1=pneumonia
    plt.axis('off')
    i_ += 1

# %% [code]


# %% [code]


# %% [markdown]
# LIME

# %% [code]
!pip install lime

# %% [code]
import lime
from lime import lime_image
from skimage.io import imread
from skimage.segmentation import mark_boundaries

# %% [markdown]
## Pneumonia Positive

# %% [code]

img_path = './chest_xray/test/PNEUMONIA/person100_bacteria_475.jpeg'

# %% [code]
plt.rcParams['figure.figsize'] = (12.0, 10.0)
img_samp_n = cv2.imread(img_path)
plt.grid(False)
plt.imshow(img_samp_n);

# %% [code]
p_img = proc_img(img_path)
prnt_out(p_img)

# %% [code]
explainer = lime_image.LimeImageExplainer()

# %% [markdown]
**explain_instance**(image, classifier_fn,  top_labels=5, hide_color=None,  num_samples=1000, distance_metric='cosine')


* **top_labels** – if not None, ignore labels and produce explanations for the K labels with highest prediction probabilities, where K is this parameter.
* **num_features** – maximum number of features present in explanation
* **num_samples** – size of the neighborhood to learn the linear model
* **distance_metric** – the distance metric to use for weights.


# %% [code]
explanation = explainer.explain_instance(p_img[0], model.predict,
                                         top_labels=2, hide_color=0,
                                         num_samples=1000,
                                         distance_metric='cosine')

# %% [markdown]
**get_image_and_mask**(label, positive_only=True, hide_rest=False, num_features=5, min_weight=0.0)

* **label** – label to explain
* **positive_only** – if True, only take superpixels that contribute to the prediction of the label. Otherwise, use the top num_features superpixels, which can be positive or negative towards the label
* **hide_rest** – if True, make the non-explanation part of the return image gray
* **num_features** – number of superpixels to include in explanation


# %% [code]
temp, mask = explanation.get_image_and_mask(label=1, positive_only=True,
                                            num_features=15, hide_rest=True,
                                            min_weight=0.0000004)
tempp = np.interp(temp, (temp.min(), temp.max()), (0, +1))
plt.rcParams['figure.figsize'] = (16.0, 12.0)
plt.grid(False)
plt.imshow(mark_boundaries(tempp, mask));

# %% [code]
temp, mask = explanation.get_image_and_mask(label=1, positive_only=True,
                                            num_features=15, hide_rest=False,
                                            min_weight=0.0000004)

tempp = np.interp(temp, (temp.min(), temp.max()), (0, +1))
plt.grid(False)
plt.imshow(mark_boundaries(tempp, mask));

# %% [code]
temp, mask = explanation.get_image_and_mask(label=1, positive_only=False,
                                            num_features=15, hide_rest=False,
                                            min_weight=0.0000004)
tempp = np.interp(temp, (temp.min(), temp.max()), (0, +1))
plt.grid(False)
plt.imshow(mark_boundaries(tempp, mask));

# %% [code]
img_path = './chest_xray/train/PNEUMONIA/person1048_virus_1744.jpeg'
plt.rcParams['figure.figsize'] = (12.0, 10.0)
img_samp_n = cv2.imread(img_path)
plt.grid(False)
plt.imshow(img_samp_n);

p_img = proc_img(img_path)
prnt_out(p_img)

# %% [code]
explanation = explainer.explain_instance(p_img[0], model.predict,
                                         top_labels=2, hide_color=0,
                                         num_samples=1000,
                                         distance_metric='cosine')

# %% [code]
temp, mask = explanation.get_image_and_mask(label=1, positive_only=True,
                                            num_features=15, hide_rest=True,
                                            min_weight=0.0000004)
tempp = np.interp(temp, (temp.min(), temp.max()), (0, +1))
plt.rcParams['figure.figsize'] = (16.0, 12.0)
plt.grid(False)
plt.imshow(mark_boundaries(tempp, mask));

# %% [code]
temp, mask = explanation.get_image_and_mask(label=1, positive_only=True,
                                            num_features=15, hide_rest=False,
                                            min_weight=0.0000004)

tempp = np.interp(temp, (temp.min(), temp.max()), (0, +1))
plt.grid(False)
plt.imshow(mark_boundaries(tempp, mask));

# %% [code]
temp, mask = explanation.get_image_and_mask(label=1, positive_only=False,
                                            num_features=15, hide_rest=False,
                                            min_weight=0.0000004)
tempp = np.interp(temp, (temp.min(), temp.max()), (0, +1))
plt.grid(False)
plt.imshow(mark_boundaries(tempp, mask));

# %% [code]
img_path = './chest_xray/train/PNEUMONIA/person1042_virus_1737.jpeg'
plt.rcParams['figure.figsize'] = (12.0, 10.0)
img_samp_n = cv2.imread(img_path)
plt.grid(False)
plt.imshow(img_samp_n);

p_img = proc_img(img_path)
prnt_out(p_img)

# %% [code]
explanation = explainer.explain_instance(p_img[0], model.predict,
                                         top_labels=2, hide_color=0,
                                         num_samples=1000,
                                         distance_metric='cosine')

# %% [code]
temp, mask = explanation.get_image_and_mask(label=1, positive_only=True,
                                            num_features=15, hide_rest=True,
                                            min_weight=0.0000004)
tempp = np.interp(temp, (temp.min(), temp.max()), (0, +1))
plt.rcParams['figure.figsize'] = (16.0, 12.0)
plt.grid(False)
plt.imshow(mark_boundaries(tempp, mask));

# %% [code]
temp, mask = explanation.get_image_and_mask(label=1, positive_only=True,
                                            num_features=15, hide_rest=False,
                                            min_weight=0.0000004)

tempp = np.interp(temp, (temp.min(), temp.max()), (0, +1))
plt.grid(False)
plt.imshow(mark_boundaries(tempp, mask));

# %% [code]
temp, mask = explanation.get_image_and_mask(label=1, positive_only=False,
                                            num_features=15, hide_rest=False,
                                            min_weight=0.0000004)
tempp = np.interp(temp, (temp.min(), temp.max()), (0, +1))
plt.grid(False)
plt.imshow(mark_boundaries(tempp, mask));

# %% [code]
img_path = './chest_xray/train/PNEUMONIA/person1039_bacteria_2973.jpeg'
plt.rcParams['figure.figsize'] = (12.0, 10.0)
img_samp_n = cv2.imread(img_path)
plt.grid(False)
plt.imshow(img_samp_n);

p_img = proc_img(img_path)
prnt_out(p_img)

# %% [code]
explanation = explainer.explain_instance(p_img[0], model.predict,
                                         top_labels=2, hide_color=0,
                                         num_samples=1000,
                                         distance_metric='cosine')

# %% [code]
temp, mask = explanation.get_image_and_mask(label=1, positive_only=True,
                                            num_features=15, hide_rest=True,
                                            min_weight=0.0000004)
tempp = np.interp(temp, (temp.min(), temp.max()), (0, +1))
plt.rcParams['figure.figsize'] = (16.0, 12.0)
plt.grid(False)
plt.imshow(mark_boundaries(tempp, mask));

# %% [code]
temp, mask = explanation.get_image_and_mask(label=1, positive_only=True,
                                            num_features=15, hide_rest=False,
                                            min_weight=0.0000004)

tempp = np.interp(temp, (temp.min(), temp.max()), (0, +1))
plt.grid(False)
plt.imshow(mark_boundaries(tempp, mask));

# %% [code]
temp, mask = explanation.get_image_and_mask(label=1, positive_only=False,
                                            num_features=15, hide_rest=False,
                                            min_weight=0.0000004)
tempp = np.interp(temp, (temp.min(), temp.max()), (0, +1))
plt.grid(False)
plt.imshow(mark_boundaries(tempp, mask));

# %% [code]
img_path = './chest_xray/test/PNEUMONIA/person108_bacteria_511.jpeg'
plt.rcParams['figure.figsize'] = (12.0, 10.0)
img_samp_n = cv2.imread(img_path)
plt.grid(False)
plt.imshow(img_samp_n);

p_img = proc_img(img_path)
prnt_out(p_img)

# %% [code]
explanation = explainer.explain_instance(p_img[0], model.predict,
                                         top_labels=2, hide_color=0,
                                         num_samples=1000,
                                         distance_metric='cosine')

# %% [code]
temp, mask = explanation.get_image_and_mask(label=1, positive_only=True,
                                            num_features=15, hide_rest=True,
                                            min_weight=0.0000004)
tempp = np.interp(temp, (temp.min(), temp.max()), (0, +1))
plt.rcParams['figure.figsize'] = (16.0, 12.0)
plt.grid(False)
plt.imshow(mark_boundaries(tempp, mask));

# %% [code]
temp, mask = explanation.get_image_and_mask(label=1, positive_only=True,
                                            num_features=15, hide_rest=False,
                                            min_weight=0.0000004)

tempp = np.interp(temp, (temp.min(), temp.max()), (0, +1))
plt.grid(False)
plt.imshow(mark_boundaries(tempp, mask));

# %% [code]
temp, mask = explanation.get_image_and_mask(label=1, positive_only=False,
                                            num_features=15, hide_rest=False,
                                            min_weight=0.0000004)
tempp = np.interp(temp, (temp.min(), temp.max()), (0, +1))
plt.grid(False)
plt.imshow(mark_boundaries(tempp, mask));

# %% [code]
img_path = './chest_xray/test/PNEUMONIA/person109_bacteria_528.jpeg'
plt.rcParams['figure.figsize'] = (12.0, 10.0)
img_samp_n = cv2.imread(img_path)
plt.grid(False)
plt.imshow(img_samp_n);

p_img = proc_img(img_path)
prnt_out(p_img)

# %% [code]
explanation = explainer.explain_instance(p_img[0], model.predict,
                                         top_labels=2, hide_color=0,
                                         num_samples=1000,
                                         distance_metric='cosine')

# %% [code]
temp, mask = explanation.get_image_and_mask(label=1, positive_only=True,
                                            num_features=15, hide_rest=True,
                                            min_weight=0.0000004)
tempp = np.interp(temp, (temp.min(), temp.max()), (0, +1))
plt.rcParams['figure.figsize'] = (16.0, 12.0)
plt.grid(False)
plt.imshow(mark_boundaries(tempp, mask));

# %% [code]
temp, mask = explanation.get_image_and_mask(label=1, positive_only=True,
                                            num_features=15, hide_rest=False,
                                            min_weight=0.0000004)

tempp = np.interp(temp, (temp.min(), temp.max()), (0, +1))
plt.grid(False)
plt.imshow(mark_boundaries(tempp, mask));

# %% [code]
temp, mask = explanation.get_image_and_mask(label=1, positive_only=False,
                                            num_features=15, hide_rest=False,
                                            min_weight=0.0000004)
tempp = np.interp(temp, (temp.min(), temp.max()), (0, +1))
plt.grid(False)
plt.imshow(mark_boundaries(tempp, mask));

# %% [code]
img_path = './chest_xray/test/PNEUMONIA/person103_bacteria_490.jpeg'
plt.rcParams['figure.figsize'] = (12.0, 10.0)
img_samp_n = cv2.imread(img_path)
plt.grid(False)
plt.imshow(img_samp_n);

p_img = proc_img(img_path)
prnt_out(p_img)

# %% [code]
explanation = explainer.explain_instance(p_img[0], model.predict,
                                         top_labels=2, hide_color=0,
                                         num_samples=1000,
                                         distance_metric='cosine')

# %% [code]
temp, mask = explanation.get_image_and_mask(label=1, positive_only=True,
                                            num_features=15, hide_rest=True,
                                            min_weight=0.0000004)
tempp = np.interp(temp, (temp.min(), temp.max()), (0, +1))
plt.rcParams['figure.figsize'] = (16.0, 12.0)
plt.grid(False)
plt.imshow(mark_boundaries(tempp, mask));

# %% [code]
temp, mask = explanation.get_image_and_mask(label=1, positive_only=True,
                                            num_features=15, hide_rest=False,
                                            min_weight=0.0000004)

tempp = np.interp(temp, (temp.min(), temp.max()), (0, +1))
plt.grid(False)
plt.imshow(mark_boundaries(tempp, mask));

# %% [code]
temp, mask = explanation.get_image_and_mask(label=1, positive_only=False,
                                            num_features=15, hide_rest=False,
                                            min_weight=0.0000004)
tempp = np.interp(temp, (temp.min(), temp.max()), (0, +1))
plt.grid(False)
plt.imshow(mark_boundaries(tempp, mask));

# %% [code]
img_path = './chest_xray/train/PNEUMONIA/person1038_bacteria_2972.jpeg'
plt.rcParams['figure.figsize'] = (12.0, 10.0)
img_samp_n = cv2.imread(img_path)
plt.grid(False)
plt.imshow(img_samp_n);

p_img = proc_img(img_path)
prnt_out(p_img)

# %% [code]
explanation = explainer.explain_instance(p_img[0], model.predict,
                                         top_labels=2, hide_color=0,
                                         num_samples=1000,
                                         distance_metric='cosine')

# %% [code]
temp, mask = explanation.get_image_and_mask(label=1, positive_only=True,
                                            num_features=15, hide_rest=True,
                                            min_weight=0.0000004)
tempp = np.interp(temp, (temp.min(), temp.max()), (0, +1))
plt.rcParams['figure.figsize'] = (16.0, 12.0)
plt.grid(False)
plt.imshow(mark_boundaries(tempp, mask));

# %% [code]
temp, mask = explanation.get_image_and_mask(label=1, positive_only=True,
                                            num_features=15, hide_rest=False,
                                            min_weight=0.0000004)

tempp = np.interp(temp, (temp.min(), temp.max()), (0, +1))
plt.grid(False)
plt.imshow(mark_boundaries(tempp, mask));

# %% [code]
temp, mask = explanation.get_image_and_mask(label=1, positive_only=False,
                                            num_features=15, hide_rest=False,
                                            min_weight=0.0000004)
tempp = np.interp(temp, (temp.min(), temp.max()), (0, +1))
plt.grid(False)
plt.imshow(mark_boundaries(tempp, mask));

# %% [code]
img_path = './chest_xray/test/PNEUMONIA/person111_bacteria_537.jpeg'

plt.rcParams['figure.figsize'] = (12.0, 10.0)
img_samp_n = cv2.imread(img_path)
plt.grid(False)
plt.imshow(img_samp_n);

p_img = proc_img(img_path)
prnt_out(p_img)

# %% [code]
explanation = explainer.explain_instance(p_img[0], model.predict,
                                         top_labels=2, hide_color=0,
                                         num_samples=1000,
                                         distance_metric='cosine')

# %% [code]
temp, mask = explanation.get_image_and_mask(label=1, positive_only=True,
                                            num_features=15, hide_rest=True,
                                            min_weight=0.0000004)
tempp = np.interp(temp, (temp.min(), temp.max()), (0, +1))
plt.rcParams['figure.figsize'] = (16.0, 12.0)
plt.grid(False)
plt.imshow(mark_boundaries(tempp, mask));

# %% [code]
temp, mask = explanation.get_image_and_mask(label=1, positive_only=True,
                                            num_features=15, hide_rest=False,
                                            min_weight=0.0000004)

tempp = np.interp(temp, (temp.min(), temp.max()), (0, +1))
plt.grid(False)
plt.imshow(mark_boundaries(tempp, mask));

# %% [code]
temp, mask = explanation.get_image_and_mask(label=1, positive_only=False,
                                            num_features=15, hide_rest=False,
                                            min_weight=0.0000004)
tempp = np.interp(temp, (temp.min(), temp.max()), (0, +1))
plt.grid(False)
plt.imshow(mark_boundaries(tempp, mask));

# %% [code]
img_path = './chest_xray/test/PNEUMONIA/person113_bacteria_540.jpeg'
plt.rcParams['figure.figsize'] = (12.0, 10.0)
img_samp_n = cv2.imread(img_path)
plt.grid(False)
plt.imshow(img_samp_n);

p_img = proc_img(img_path)
prnt_out(p_img)

# %% [code]
explanation = explainer.explain_instance(p_img[0], model.predict,
                                         top_labels=2, hide_color=0,
                                         num_samples=1000,
                                         distance_metric='cosine')

# %% [code]
temp, mask = explanation.get_image_and_mask(label=1, positive_only=True,
                                            num_features=15, hide_rest=True,
                                            min_weight=0.0000004)
tempp = np.interp(temp, (temp.min(), temp.max()), (0, +1))
plt.rcParams['figure.figsize'] = (16.0, 12.0)
plt.grid(False)
plt.imshow(mark_boundaries(tempp, mask));

# %% [code]
temp, mask = explanation.get_image_and_mask(label=1, positive_only=True,
                                            num_features=15, hide_rest=False,
                                            min_weight=0.0000004)

tempp = np.interp(temp, (temp.min(), temp.max()), (0, +1))
plt.grid(False)
plt.imshow(mark_boundaries(tempp, mask));

# %% [code]
temp, mask = explanation.get_image_and_mask(label=1, positive_only=False,
                                            num_features=15, hide_rest=False,
                                            min_weight=0.0000004)
tempp = np.interp(temp, (temp.min(), temp.max()), (0, +1))
plt.grid(False)
plt.imshow(mark_boundaries(tempp, mask));

# %% [code]
img_path = './chest_xray/val/PNEUMONIA/person1947_bacteria_4876.jpeg'
plt.rcParams['figure.figsize'] = (12.0, 10.0)
img_samp_n = cv2.imread(img_path)
plt.grid(False)
plt.imshow(img_samp_n);

p_img = proc_img(img_path)
prnt_out(p_img)

# %% [code]
explanation = explainer.explain_instance(p_img[0], model.predict,
                                         top_labels=2, hide_color=0,
                                         num_samples=1000,
                                         distance_metric='cosine')

# %% [code]
temp, mask = explanation.get_image_and_mask(label=1, positive_only=True,
                                            num_features=15, hide_rest=True,
                                            min_weight=0.0000004)
tempp = np.interp(temp, (temp.min(), temp.max()), (0, +1))
plt.rcParams['figure.figsize'] = (16.0, 12.0)
plt.grid(False)
plt.imshow(mark_boundaries(tempp, mask));

# %% [code]
temp, mask = explanation.get_image_and_mask(label=1, positive_only=True,
                                            num_features=15, hide_rest=False,
                                            min_weight=0.0000004)

tempp = np.interp(temp, (temp.min(), temp.max()), (0, +1))
plt.grid(False)
plt.imshow(mark_boundaries(tempp, mask));

# %% [code]
temp, mask = explanation.get_image_and_mask(label=1, positive_only=False,
                                            num_features=15, hide_rest=False,
                                            min_weight=0.0000004)
tempp = np.interp(temp, (temp.min(), temp.max()), (0, +1))
plt.grid(False)
plt.imshow(mark_boundaries(tempp, mask));

# %% [code]
img_path = './chest_xray/val/PNEUMONIA/person1949_bacteria_4880.jpeg'
plt.rcParams['figure.figsize'] = (12.0, 10.0)
img_samp_n = cv2.imread(img_path)
plt.grid(False)
plt.imshow(img_samp_n);

p_img = proc_img(img_path)
prnt_out(p_img)

# %% [code]
explanation = explainer.explain_instance(p_img[0], model.predict,
                                         top_labels=2, hide_color=0,
                                         num_samples=1000,
                                         distance_metric='cosine')

# %% [code]
temp, mask = explanation.get_image_and_mask(label=1, positive_only=True,
                                            num_features=15, hide_rest=True,
                                            min_weight=0.0000004)
tempp = np.interp(temp, (temp.min(), temp.max()), (0, +1))
plt.rcParams['figure.figsize'] = (16.0, 12.0)
plt.grid(False)
plt.imshow(mark_boundaries(tempp, mask));

# %% [code]
temp, mask = explanation.get_image_and_mask(label=1, positive_only=True,
                                            num_features=15, hide_rest=False,
                                            min_weight=0.0000004)

tempp = np.interp(temp, (temp.min(), temp.max()), (0, +1))
plt.grid(False)
plt.imshow(mark_boundaries(tempp, mask));

# %% [code]
temp, mask = explanation.get_image_and_mask(label=1, positive_only=False,
                                            num_features=15, hide_rest=False,
                                            min_weight=0.0000004)
tempp = np.interp(temp, (temp.min(), temp.max()), (0, +1))
plt.grid(False)
plt.imshow(mark_boundaries(tempp, mask));

# %% [code]
img_path = './chest_xray/val/PNEUMONIA/person1954_bacteria_4886.jpeg'
plt.rcParams['figure.figsize'] = (12.0, 10.0)
img_samp_n = cv2.imread(img_path)
plt.grid(False)
plt.imshow(img_samp_n);

p_img = proc_img(img_path)
prnt_out(p_img)

# %% [code]
explanation = explainer.explain_instance(p_img[0], model.predict,
                                         top_labels=2, hide_color=0,
                                         num_samples=1000,
                                         distance_metric='cosine')

# %% [code]
temp, mask = explanation.get_image_and_mask(label=1, positive_only=True,
                                            num_features=15, hide_rest=True,
                                            min_weight=0.0000004)
tempp = np.interp(temp, (temp.min(), temp.max()), (0, +1))
plt.rcParams['figure.figsize'] = (16.0, 12.0)
plt.grid(False)
plt.imshow(mark_boundaries(tempp, mask));

# %% [code]
temp, mask = explanation.get_image_and_mask(label=1, positive_only=True,
                                            num_features=15, hide_rest=False,
                                            min_weight=0.0000004)

tempp = np.interp(temp, (temp.min(), temp.max()), (0, +1))
plt.grid(False)
plt.imshow(mark_boundaries(tempp, mask));

# %% [code]
temp, mask = explanation.get_image_and_mask(label=1, positive_only=False,
                                            num_features=15, hide_rest=False,
                                            min_weight=0.0000004)
tempp = np.interp(temp, (temp.min(), temp.max()), (0, +1))
plt.grid(False)
plt.imshow(mark_boundaries(tempp, mask));

# %% [code]
img_path = './chest_xray/train/PNEUMONIA/person1001_bacteria_2932.jpeg'
plt.rcParams['figure.figsize'] = (12.0, 10.0)
img_samp_n = cv2.imread(img_path)
plt.grid(False)
plt.imshow(img_samp_n);

p_img = proc_img(img_path)
prnt_out(p_img)

# %% [code]
explanation = explainer.explain_instance(p_img[0], model.predict,
                                         top_labels=2, hide_color=0,
                                         num_samples=1000,
                                         distance_metric='cosine')

# %% [code]
temp, mask = explanation.get_image_and_mask(label=1, positive_only=True,
                                            num_features=15, hide_rest=True,
                                            min_weight=0.0000004)
tempp = np.interp(temp, (temp.min(), temp.max()), (0, +1))
plt.rcParams['figure.figsize'] = (16.0, 12.0)
plt.grid(False)
plt.imshow(mark_boundaries(tempp, mask));

# %% [code]
temp, mask = explanation.get_image_and_mask(label=1, positive_only=True,
                                            num_features=15, hide_rest=False,
                                            min_weight=0.0000004)

tempp = np.interp(temp, (temp.min(), temp.max()), (0, +1))
plt.grid(False)
plt.imshow(mark_boundaries(tempp, mask));

# %% [code]
temp, mask = explanation.get_image_and_mask(label=1, positive_only=False,
                                            num_features=15, hide_rest=False,
                                            min_weight=0.0000004)
tempp = np.interp(temp, (temp.min(), temp.max()), (0, +1))
plt.grid(False)
plt.imshow(mark_boundaries(tempp, mask));

# %% [code]
img_path = './chest_xray/train/PNEUMONIA/person1004_virus_1686.jpeg'
plt.rcParams['figure.figsize'] = (12.0, 10.0)
img_samp_n = cv2.imread(img_path)
plt.grid(False)
plt.imshow(img_samp_n);

p_img = proc_img(img_path)
prnt_out(p_img)

# %% [code]
explanation = explainer.explain_instance(p_img[0], model.predict,
                                         top_labels=2, hide_color=0,
                                         num_samples=1000,
                                         distance_metric='cosine')

# %% [code]
temp, mask = explanation.get_image_and_mask(label=1, positive_only=True,
                                            num_features=15, hide_rest=True,
                                            min_weight=0.0000004)
tempp = np.interp(temp, (temp.min(), temp.max()), (0, +1))
plt.rcParams['figure.figsize'] = (16.0, 12.0)
plt.grid(False)
plt.imshow(mark_boundaries(tempp, mask));

# %% [code]
temp, mask = explanation.get_image_and_mask(label=1, positive_only=True,
                                            num_features=15, hide_rest=False,
                                            min_weight=0.0000004)

tempp = np.interp(temp, (temp.min(), temp.max()), (0, +1))
plt.grid(False)
plt.imshow(mark_boundaries(tempp, mask));

# %% [code]
temp, mask = explanation.get_image_and_mask(label=1, positive_only=False,
                                            num_features=15, hide_rest=False,
                                            min_weight=0.0000004)
tempp = np.interp(temp, (temp.min(), temp.max()), (0, +1))
plt.grid(False)
plt.imshow(mark_boundaries(tempp, mask));

# %% [code]
img_path = './chest_xray/train/PNEUMONIA/person1006_bacteria_2937.jpeg'
plt.rcParams['figure.figsize'] = (12.0, 10.0)
img_samp_n = cv2.imread(img_path)
plt.grid(False)
plt.imshow(img_samp_n);

p_img = proc_img(img_path)
prnt_out(p_img)

# %% [code]
explanation = explainer.explain_instance(p_img[0], model.predict,
                                         top_labels=2, hide_color=0,
                                         num_samples=1000,
                                         distance_metric='cosine')

# %% [code]
temp, mask = explanation.get_image_and_mask(label=1, positive_only=True,
                                            num_features=15, hide_rest=True,
                                            min_weight=0.0000004)
tempp = np.interp(temp, (temp.min(), temp.max()), (0, +1))
plt.rcParams['figure.figsize'] = (16.0, 12.0)
plt.grid(False)
plt.imshow(mark_boundaries(tempp, mask));

# %% [code]
temp, mask = explanation.get_image_and_mask(label=1, positive_only=True,
                                            num_features=15, hide_rest=False,
                                            min_weight=0.0000004)

tempp = np.interp(temp, (temp.min(), temp.max()), (0, +1))
plt.grid(False)
plt.imshow(mark_boundaries(tempp, mask));

# %% [code]
temp, mask = explanation.get_image_and_mask(label=1, positive_only=False,
                                            num_features=15, hide_rest=False,
                                            min_weight=0.0000004)
tempp = np.interp(temp, (temp.min(), temp.max()), (0, +1))
plt.grid(False)
plt.imshow(mark_boundaries(tempp, mask));

# %% [code]
img_path = './chest_xray/train/PNEUMONIA/person1017_bacteria_2948.jpeg'
plt.rcParams['figure.figsize'] = (12.0, 10.0)
img_samp_n = cv2.imread(img_path)
plt.grid(False)
plt.imshow(img_samp_n);

p_img = proc_img(img_path)
prnt_out(p_img)

# %% [code]
explanation = explainer.explain_instance(p_img[0], model.predict,
                                         top_labels=2, hide_color=0,
                                         num_samples=1000,
                                         distance_metric='cosine')

# %% [code]
temp, mask = explanation.get_image_and_mask(label=1, positive_only=True,
                                            num_features=15, hide_rest=True,
                                            min_weight=0.0000004)
tempp = np.interp(temp, (temp.min(), temp.max()), (0, +1))
plt.rcParams['figure.figsize'] = (16.0, 12.0)
plt.grid(False)
plt.imshow(mark_boundaries(tempp, mask));

# %% [code]
temp, mask = explanation.get_image_and_mask(label=1, positive_only=True,
                                            num_features=15, hide_rest=False,
                                            min_weight=0.0000004)

tempp = np.interp(temp, (temp.min(), temp.max()), (0, +1))
plt.grid(False)
plt.imshow(mark_boundaries(tempp, mask));

# %% [code]
temp, mask = explanation.get_image_and_mask(label=1, positive_only=False,
                                            num_features=15, hide_rest=False,
                                            min_weight=0.0000004)
tempp = np.interp(temp, (temp.min(), temp.max()), (0, +1))
plt.grid(False)
plt.imshow(mark_boundaries(tempp, mask));

# %% [code]
img_path = './chest_xray/train/PNEUMONIA/person1020_virus_1710.jpeg'
plt.rcParams['figure.figsize'] = (12.0, 10.0)
img_samp_n = cv2.imread(img_path)
plt.grid(False)
plt.imshow(img_samp_n);

p_img = proc_img(img_path)
prnt_out(p_img)

# %% [code]
explanation = explainer.explain_instance(p_img[0], model.predict,
                                         top_labels=2, hide_color=0,
                                         num_samples=1000,
                                         distance_metric='cosine')

# %% [code]
temp, mask = explanation.get_image_and_mask(label=1, positive_only=True,
                                            num_features=15, hide_rest=True,
                                            min_weight=0.0000004)
tempp = np.interp(temp, (temp.min(), temp.max()), (0, +1))
plt.rcParams['figure.figsize'] = (16.0, 12.0)
plt.grid(False)
plt.imshow(mark_boundaries(tempp, mask));

# %% [code]
temp, mask = explanation.get_image_and_mask(label=1, positive_only=True,
                                            num_features=15, hide_rest=False,
                                            min_weight=0.0000004)

tempp = np.interp(temp, (temp.min(), temp.max()), (0, +1))
plt.grid(False)
plt.imshow(mark_boundaries(tempp, mask));

# %% [code]
temp, mask = explanation.get_image_and_mask(label=1, positive_only=False,
                                            num_features=15, hide_rest=False,
                                            min_weight=0.0000004)
tempp = np.interp(temp, (temp.min(), temp.max()), (0, +1))
plt.grid(False)
plt.imshow(mark_boundaries(tempp, mask));

# %% [code]


# %% [markdown]
## NORMAL X-Ray

# %% [code]


# %% [code]


# %% [code]
img_path = './chest_xray/train/NORMAL/IM-0117-0001.jpeg'
plt.rcParams['figure.figsize'] = (12.0, 10.0)
img_samp_n = cv2.imread(img_path)
plt.grid(False)
plt.imshow(img_samp_n);

p_img = proc_img(img_path)
prnt_out(p_img)

# %% [code]
explanation = explainer.explain_instance(p_img[0], model.predict,
                                         top_labels=2, hide_color=0,
                                         num_samples=1000,
                                         distance_metric='cosine')

# %% [code]
temp, mask = explanation.get_image_and_mask(label=1, positive_only=True,
                                            num_features=15, hide_rest=True,
                                            min_weight=0.0000004)
tempp = np.interp(temp, (temp.min(), temp.max()), (0, +1))
plt.rcParams['figure.figsize'] = (16.0, 12.0)
plt.grid(False)
plt.imshow(mark_boundaries(tempp, mask));

# %% [code]
temp, mask = explanation.get_image_and_mask(label=1, positive_only=True,
                                            num_features=15, hide_rest=False,
                                            min_weight=0.0000004)

tempp = np.interp(temp, (temp.min(), temp.max()), (0, +1))
plt.grid(False)
plt.imshow(mark_boundaries(tempp, mask));

# %% [code]
temp, mask = explanation.get_image_and_mask(label=1, positive_only=False,
                                            num_features=15, hide_rest=False,
                                            min_weight=0.0000004)
tempp = np.interp(temp, (temp.min(), temp.max()), (0, +1))
plt.grid(False)
plt.imshow(mark_boundaries(tempp, mask));

# %% [code]


# %% [code]
img_path = './chest_xray/train/NORMAL/IM-0129-0001.jpeg'
plt.rcParams['figure.figsize'] = (12.0, 10.0)
img_samp_n = cv2.imread(img_path)
plt.grid(False)
plt.imshow(img_samp_n);

p_img = proc_img(img_path)
prnt_out(p_img)

# %% [code]
explanation = explainer.explain_instance(p_img[0], model.predict,
                                         top_labels=2, hide_color=0,
                                         num_samples=1000,
                                         distance_metric='cosine')

# %% [code]
temp, mask = explanation.get_image_and_mask(label=1, positive_only=True,
                                            num_features=15, hide_rest=True,
                                            min_weight=0.0000004)
tempp = np.interp(temp, (temp.min(), temp.max()), (0, +1))
plt.rcParams['figure.figsize'] = (16.0, 12.0)
plt.grid(False)
plt.imshow(mark_boundaries(tempp, mask));

# %% [code]
temp, mask = explanation.get_image_and_mask(label=1, positive_only=True,
                                            num_features=15, hide_rest=False,
                                            min_weight=0.0000004)

tempp = np.interp(temp, (temp.min(), temp.max()), (0, +1))
plt.grid(False)
plt.imshow(mark_boundaries(tempp, mask));

# %% [code]
temp, mask = explanation.get_image_and_mask(label=1, positive_only=False,
                                            num_features=15, hide_rest=False,
                                            min_weight=0.0000004)
tempp = np.interp(temp, (temp.min(), temp.max()), (0, +1))
plt.grid(False)
plt.imshow(mark_boundaries(tempp, mask));

# %% [code]
img_path = './chest_xray/test/NORMAL/NORMAL2-IM-0066-0001.jpeg'
plt.rcParams['figure.figsize'] = (12.0, 10.0)
img_samp_n = cv2.imread(img_path)
plt.grid(False)
plt.imshow(img_samp_n);

p_img = proc_img(img_path)
prnt_out(p_img)

# %% [code]
explanation = explainer.explain_instance(p_img[0], model.predict,
                                         top_labels=2, hide_color=0,
                                         num_samples=1000,
                                         distance_metric='cosine')

# %% [code]
temp, mask = explanation.get_image_and_mask(label=1, positive_only=True,
                                            num_features=15, hide_rest=True,
                                            min_weight=0.0000004)
tempp = np.interp(temp, (temp.min(), temp.max()), (0, +1))
plt.rcParams['figure.figsize'] = (16.0, 12.0)
plt.grid(False)
plt.imshow(mark_boundaries(tempp, mask));

# %% [code]
temp, mask = explanation.get_image_and_mask(label=1, positive_only=True,
                                            num_features=15, hide_rest=False,
                                            min_weight=0.0000004)

tempp = np.interp(temp, (temp.min(), temp.max()), (0, +1))
plt.grid(False)
plt.imshow(mark_boundaries(tempp, mask));

# %% [code]
temp, mask = explanation.get_image_and_mask(label=1, positive_only=False,
                                            num_features=15, hide_rest=False,
                                            min_weight=0.0000004)
tempp = np.interp(temp, (temp.min(), temp.max()), (0, +1))
plt.grid(False)
plt.imshow(mark_boundaries(tempp, mask));

# %% [code]
img_path = './chest_xray/test/NORMAL/IM-0110-0001.jpeg'
plt.rcParams['figure.figsize'] = (12.0, 10.0)
img_samp_n = cv2.imread(img_path)
plt.grid(False)
plt.imshow(img_samp_n);

p_img = proc_img(img_path)
prnt_out(p_img)

# %% [code]
explanation = explainer.explain_instance(p_img[0], model.predict,
                                         top_labels=2, hide_color=0,
                                         num_samples=1000,
                                         distance_metric='cosine')

# %% [code]
temp, mask = explanation.get_image_and_mask(label=1, positive_only=True,
                                            num_features=15, hide_rest=True,
                                            min_weight=0.0000004)
tempp = np.interp(temp, (temp.min(), temp.max()), (0, +1))
plt.rcParams['figure.figsize'] = (16.0, 12.0)
plt.grid(False)
plt.imshow(mark_boundaries(tempp, mask));

# %% [code]
temp, mask = explanation.get_image_and_mask(label=1, positive_only=True,
                                            num_features=15, hide_rest=False,
                                            min_weight=0.0000004)

tempp = np.interp(temp, (temp.min(), temp.max()), (0, +1))
plt.grid(False)
plt.imshow(mark_boundaries(tempp, mask));

# %% [code]
temp, mask = explanation.get_image_and_mask(label=1, positive_only=False,
                                            num_features=15, hide_rest=False,
                                            min_weight=0.0000004)
tempp = np.interp(temp, (temp.min(), temp.max()), (0, +1))
plt.grid(False)
plt.imshow(mark_boundaries(tempp, mask));

# %% [code]
img_path = './chest_xray/test/NORMAL/IM-0093-0001.jpeg'
plt.rcParams['figure.figsize'] = (12.0, 10.0)
img_samp_n = cv2.imread(img_path)
plt.grid(False)
plt.imshow(img_samp_n);

p_img = proc_img(img_path)
prnt_out(p_img)

# %% [code]
explanation = explainer.explain_instance(p_img[0], model.predict,
                                         top_labels=2, hide_color=0,
                                         num_samples=1000,
                                         distance_metric='cosine')

# %% [code]
temp, mask = explanation.get_image_and_mask(label=1, positive_only=True,
                                            num_features=15, hide_rest=True,
                                            min_weight=0.0000004)
tempp = np.interp(temp, (temp.min(), temp.max()), (0, +1))
plt.rcParams['figure.figsize'] = (16.0, 12.0)
plt.grid(False)
plt.imshow(mark_boundaries(tempp, mask));

# %% [code]
temp, mask = explanation.get_image_and_mask(label=1, positive_only=True,
                                            num_features=15, hide_rest=False,
                                            min_weight=0.0000004)

tempp = np.interp(temp, (temp.min(), temp.max()), (0, +1))
plt.grid(False)
plt.imshow(mark_boundaries(tempp, mask));

# %% [code]
temp, mask = explanation.get_image_and_mask(label=1, positive_only=False,
                                            num_features=15, hide_rest=False,
                                            min_weight=0.0000004)
tempp = np.interp(temp, (temp.min(), temp.max()), (0, +1))
plt.grid(False)
plt.imshow(mark_boundaries(tempp, mask));

# %% [code]
img_path = './chest_xray/test/NORMAL/IM-0085-0001.jpeg'
plt.rcParams['figure.figsize'] = (12.0, 10.0)
img_samp_n = cv2.imread(img_path)
plt.grid(False)
plt.imshow(img_samp_n);

p_img = proc_img(img_path)
prnt_out(p_img)

# %% [code]
explanation = explainer.explain_instance(p_img[0], model.predict,
                                         top_labels=2, hide_color=0,
                                         num_samples=1000,
                                         distance_metric='cosine')

# %% [code]
temp, mask = explanation.get_image_and_mask(label=1, positive_only=True,
                                            num_features=15, hide_rest=True,
                                            min_weight=0.0000004)
tempp = np.interp(temp, (temp.min(), temp.max()), (0, +1))
plt.rcParams['figure.figsize'] = (16.0, 12.0)
plt.grid(False)
plt.imshow(mark_boundaries(tempp, mask));

# %% [code]
temp, mask = explanation.get_image_and_mask(label=1, positive_only=True,
                                            num_features=15, hide_rest=False,
                                            min_weight=0.0000004)

tempp = np.interp(temp, (temp.min(), temp.max()), (0, +1))
plt.grid(False)
plt.imshow(mark_boundaries(tempp, mask));

# %% [code]
temp, mask = explanation.get_image_and_mask(label=1, positive_only=False,
                                            num_features=15, hide_rest=False,
                                            min_weight=0.0000004)
tempp = np.interp(temp, (temp.min(), temp.max()), (0, +1))
plt.grid(False)
plt.imshow(mark_boundaries(tempp, mask));

# %% [code]
img_path = './chest_xray/test/NORMAL/NORMAL2-IM-0381-0001.jpeg'
plt.rcParams['figure.figsize'] = (12.0, 10.0)
img_samp_n = cv2.imread(img_path)
plt.grid(False)
plt.imshow(img_samp_n);

p_img = proc_img(img_path)
prnt_out(p_img)

# %% [code]
explanation = explainer.explain_instance(p_img[0], model.predict,
                                         top_labels=2, hide_color=0,
                                         num_samples=1000,
                                         distance_metric='cosine')

# %% [code]
temp, mask = explanation.get_image_and_mask(label=1, positive_only=True,
                                            num_features=15, hide_rest=True,
                                            min_weight=0.0000004)
tempp = np.interp(temp, (temp.min(), temp.max()), (0, +1))
plt.rcParams['figure.figsize'] = (16.0, 12.0)
plt.grid(False)
plt.imshow(mark_boundaries(tempp, mask));

# %% [code]
temp, mask = explanation.get_image_and_mask(label=1, positive_only=True,
                                            num_features=15, hide_rest=False,
                                            min_weight=0.0000004)

tempp = np.interp(temp, (temp.min(), temp.max()), (0, +1))
plt.grid(False)
plt.imshow(mark_boundaries(tempp, mask));

# %% [code]
temp, mask = explanation.get_image_and_mask(label=1, positive_only=False,
                                            num_features=15, hide_rest=False,
                                            min_weight=0.0000004)
tempp = np.interp(temp, (temp.min(), temp.max()), (0, +1))
plt.grid(False)
plt.imshow(mark_boundaries(tempp, mask));

# %% [code]
img_path = './chest_xray/test/NORMAL/NORMAL2-IM-0316-0001.jpeg'
plt.rcParams['figure.figsize'] = (12.0, 10.0)
img_samp_n = cv2.imread(img_path)
plt.grid(False)
plt.imshow(img_samp_n);

p_img = proc_img(img_path)
prnt_out(p_img)

# %% [code]
explanation = explainer.explain_instance(p_img[0], model.predict,
                                         top_labels=2, hide_color=0,
                                         num_samples=1000,
                                         distance_metric='cosine')

# %% [code]
temp, mask = explanation.get_image_and_mask(label=1, positive_only=True,
                                            num_features=15, hide_rest=True,
                                            min_weight=0.0000004)
tempp = np.interp(temp, (temp.min(), temp.max()), (0, +1))
plt.rcParams['figure.figsize'] = (16.0, 12.0)
plt.grid(False)
plt.imshow(mark_boundaries(tempp, mask));

# %% [code]
temp, mask = explanation.get_image_and_mask(label=1, positive_only=True,
                                            num_features=15, hide_rest=False,
                                            min_weight=0.0000004)

tempp = np.interp(temp, (temp.min(), temp.max()), (0, +1))
plt.grid(False)
plt.imshow(mark_boundaries(tempp, mask));

# %% [code]
temp, mask = explanation.get_image_and_mask(label=1, positive_only=False,
                                            num_features=15, hide_rest=False,
                                            min_weight=0.0000004)
tempp = np.interp(temp, (temp.min(), temp.max()), (0, +1))
plt.grid(False)
plt.imshow(mark_boundaries(tempp, mask));

# %% [code]


# %% [code]


# %% [code]


# %% [markdown]
# Display more X-rays

# %% [code]
print('NORMAL')
i_ = 0
plt.rcParams['figure.figsize'] = (18.0, 18.0)
plt.subplots_adjust(wspace=0.2, hspace=0)
for l in sample_data['image'][sample_data['label']==0]:


    plt.subplot(4, 4, i_+1)
    img_path = './'+np.str_(l)
    p_img = proc_img(img_path)
    explanation = explainer.explain_instance(p_img[0], model.predict,
                                         top_labels=2, hide_color=0,
                                         num_samples=1000)

    temp, mask = explanation.get_image_and_mask(label=0, positive_only=True,
                                            num_features=15, hide_rest=True)
    tempp = np.interp(temp, (temp.min(), temp.max()), (0, +1))

    plt.imshow(mark_boundaries(tempp, mask));

    plt.axis('off')
    i_ += 1

# %% [code]
print('NORMAL')
i_ = 0
plt.rcParams['figure.figsize'] = (18.0, 18.0)
plt.subplots_adjust(wspace=0.2, hspace=0)
for l in sample_data['image'][sample_data['label']==0]:


    plt.subplot(4, 4, i_+1)
    img_path = './'+np.str_(l)
    p_img = proc_img(img_path)
    explanation = explainer.explain_instance(p_img[0], model.predict,
                                         top_labels=2, hide_color=0,
                                         num_samples=1000)

    temp, mask = explanation.get_image_and_mask(label=0, positive_only=True,
                                            num_features=15, hide_rest=False)
    tempp = np.interp(temp, (temp.min(), temp.max()), (0, +1))

    plt.imshow(mark_boundaries(tempp, mask));

    plt.axis('off')
    i_ += 1

# %% [code]
print('PNEUMONIA')
i_ = 0
plt.rcParams['figure.figsize'] = (18.0, 18.0)
plt.subplots_adjust(wspace=0.2, hspace=0)
for l in test_data['image'][test_data['label']==1][:8]:


    plt.subplot(4, 4, i_+1)
    img_path = './'+np.str_(l)
    p_img = proc_img(img_path)
    explanation = explainer.explain_instance(p_img[0], model.predict,
                                         top_labels=2, hide_color=0,
                                         num_samples=1000)

    temp, mask = explanation.get_image_and_mask(label=1, positive_only=True,
                                            num_features=15, hide_rest=True)
    tempp = np.interp(temp, (temp.min(), temp.max()), (0, +1))

    plt.imshow(mark_boundaries(tempp, mask));

    plt.axis('off')
    i_ += 1

# %% [code]
print('PNEUMONIA')
i_ = 0
plt.rcParams['figure.figsize'] = (18.0, 18.0)
plt.subplots_adjust(wspace=0.2, hspace=0)
for l in test_data['image'][test_data['label']==1][:8]:


    plt.subplot(4, 4, i_+1)
    img_path = './'+np.str_(l)
    p_img = proc_img(img_path)
    explanation = explainer.explain_instance(p_img[0], model.predict,
                                         top_labels=2, hide_color=0,
                                         num_samples=1000)

    temp, mask = explanation.get_image_and_mask(label=1, positive_only=True,
                                            num_features=15, hide_rest=False)
    tempp = np.interp(temp, (temp.min(), temp.max()), (0, +1))

    plt.imshow(mark_boundaries(tempp, mask));

    plt.axis('off')
    i_ += 1

# %% [code]


# %% [code]
