# Supplementary material for: Evaluating Explainable Artificial Intelligence (XAI) techniques in chest radiology imaging through a human-centered Lens
Source: PLoS One. 2024 Oct 9;19(10):e0308758. doi: 10.1371/journal.pone.0308758 (PMC11463756; doi:10.1371/journal.pone.0308758)
Supplement: S2 File — Colaboratory Python code for clinical case study 2—using Chest CT Images [35]. The code can be accessed from https://colab.research.google.com/drive/1Y1wjd9-sKLD6MaZDw4QVleSfAV22Ldb4?usp=sharing here. (ZIP) [file pone.0308758.s002.zip › COVID_19_Detection_from_CT_scans_with_XAI.ipynb]

# %% [markdown]
## COVID-19 Identification in CT Scans with Grad-CAM and LIME Visual Explainability

# %% [code]
!pip install kaggle

# %% [code]
!mkdir /.kaggle
!mv kaggle.json /.kaggle
!mv /.kaggle /root/
!chmod 600 ~/.kaggle/kaggle.json

# %% [code]
!kaggle datasets download -d plameneduardo/sarscov2-ctscan-dataset

# %% [code]
!unzip sarscov2-ctscan-dataset.zip -d sarscov2-ctscan-dataset #unzipping sub directories into single directory

# %% [code]
!ls sarscov2-ctscan-dataset #single directory now contains COVID and non-COVID directory

# %% [code]
!ls sarscov2-ctscan-dataset/COVID

# %% [code]
!ls sarscov2-ctscan-dataset/non-COVID

# %% [markdown]
### Data Processing

# %% [code]
# import system libs
import os
import time
import shutil
import pathlib
import itertools

# import data handling tools
import cv2
import numpy as np
import pandas as pd
import seaborn as sns
sns.set_style('darkgrid')
import matplotlib.pyplot as plt
from sklearn.model_selection import train_test_split
from sklearn.metrics import confusion_matrix, classification_report

# import Deep learning Libraries
import tensorflow as tf
from tensorflow import keras
from tensorflow.keras.models import Sequential, load_model
from tensorflow.keras.optimizers import Adam, Adamax
from tensorflow.keras.metrics import categorical_crossentropy
from tensorflow.keras.preprocessing.image import ImageDataGenerator
from tensorflow.keras.layers import Conv2D, MaxPooling2D, Flatten, Dense, Activation, Dropout, BatchNormalization, GlobalAveragePooling2D
from tensorflow.keras import regularizers


# %% [code]
# Generate data paths with labels
def define_paths(data_dir):
    filepaths = []
    labels = []

    folds = os.listdir(data_dir)
    for fold in folds:
        foldpath = os.path.join(data_dir, fold)
        filelist = os.listdir(foldpath)
        for file in filelist:
            fpath = os.path.join(foldpath, file)
            filepaths.append(fpath)
            labels.append(fold)

    return filepaths, labels


# Concatenate data paths with labels into one dataframe ( to later be fitted into the model )
def define_df(files, classes):
    Fseries = pd.Series(files, name= 'filepaths')
    Lseries = pd.Series(classes, name='labels')
    return pd.concat([Fseries, Lseries], axis= 1)

# Split dataframe to train, valid, and test
def split_data(data_dir):
    # train dataframe
    files, classes = define_paths(data_dir)
    df = define_df(files, classes)
    strat = df['labels']
    train_df, dummy_df = train_test_split(df,  train_size= 0.8, shuffle= True, random_state= 123, stratify= strat)

    # valid and test dataframe
    strat = dummy_df['labels']
    valid_df, test_df = train_test_split(dummy_df,  train_size= 0.5, shuffle= True, random_state= 123, stratify= strat)
    return train_df, valid_df, test_df

# %% [code]
def create_gens (train_df, valid_df, test_df, batch_size):
    '''
    This function takes train, validation, and test dataframe and fit them into image data generator, because model takes data from image data generator.
    Image data generator converts images into tensors. '''


    # define model parameters
    img_size = (224, 224)
    channels = 3 # either BGR or Grayscale
    color = 'rgb'
    img_shape = (img_size[0], img_size[1], channels)

    # Recommended : use custom function for test data batch size, else we can use normal batch size.
    ts_length = len(test_df)
    test_batch_size = max(sorted([ts_length // n for n in range(1, ts_length + 1) if ts_length%n == 0 and ts_length/n <= 80]))
    test_steps = ts_length // test_batch_size

    # This function which will be used in image data generator for data augmentation, it just take the image and return it again.
    def scalar(img):
        return img

    tr_gen = ImageDataGenerator(preprocessing_function= scalar, horizontal_flip= True)
    ts_gen = ImageDataGenerator(preprocessing_function= scalar)

    train_gen = tr_gen.flow_from_dataframe( train_df, x_col= 'filepaths', y_col= 'labels', target_size= img_size, class_mode= 'categorical',
                                        color_mode= color, shuffle= True, batch_size= batch_size)

    valid_gen = ts_gen.flow_from_dataframe( valid_df, x_col= 'filepaths', y_col= 'labels', target_size= img_size, class_mode= 'categorical',
                                        color_mode= color, shuffle= True, batch_size= batch_size)

    # Note: we will use custom test_batch_size, and make shuffle= false
    test_gen = ts_gen.flow_from_dataframe( test_df, x_col= 'filepaths', y_col= 'labels', target_size= img_size, class_mode= 'categorical',
                                        color_mode= color, shuffle= False, batch_size= test_batch_size)

    return train_gen, valid_gen, test_gen

# %% [code]
def show_images(gen):
    '''
    This function take the data generator and show sample of the images
    '''

    # return classes , images to be displayed
    g_dict = gen.class_indices        # defines dictionary {'class': index}
    classes = list(g_dict.keys())     # defines list of dictionary's kays (classes), classes names : string
    images, labels = next(gen)        # get a batch size samples from the generator

    # calculate number of displayed samples
    length = len(labels)        # length of batch size
    sample = min(length, 25)    # check if sample less than 25 images

    plt.figure(figsize= (20, 20))

    for i in range(sample):
        plt.subplot(5, 5, i + 1)
        image = images[i] / 255       # scales data to range (0 - 255)
        plt.imshow(image)
        index = np.argmax(labels[i])  # get image index
        class_name = classes[index]   # get class of image
        plt.title(class_name, color= 'blue', fontsize= 12)
        plt.axis('off')
    plt.show()

# %% [code]
data_dir = './sarscov2-ctscan-dataset'

try:
    # Get splitted data
    train_df, valid_df, test_df = split_data(data_dir)

    # Get Generators
    batch_size = 16
    train_gen, valid_gen, test_gen = create_gens(train_df, valid_df, test_df, batch_size)

except:
    print('Invalid Input')

# %% [code]
show_images(train_gen)

# %% [markdown]
## MODEL

# %% [code]
import keras
from keras import backend as K
from keras.applications import MobileNet
from keras.preprocessing import image
from keras.applications.mobilenet import preprocess_input
from keras.models import Model
from keras.callbacks import ReduceLROnPlateau, ModelCheckpoint, EarlyStopping


from IPython.display import Image, display
import matplotlib.pyplot as plt
import matplotlib.cm as cm


# %% [code]
lr_reduce = ReduceLROnPlateau(monitor='val_loss', factor=0.2,
                              min_delta=0.0001, patience=1, verbose=1)
#reduce learning rate when model stops improving

early_stopping = EarlyStopping(monitor= 'val_loss', patience =3, restore_best_weights=True)
#stop when model stops improving

# %% [code]
filepath="weights.hdf5"
checkpoint = ModelCheckpoint(filepath, monitor='val_loss',
                             verbose=1, save_best_only=True, mode='min')

# %% [code]
#imports the mobilenet model and discards the last 1000 neuron layer.
base_model = tf.keras.applications.densenet.DenseNet169(include_top= False, weights= "imagenet")
x = base_model.output
x = GlobalAveragePooling2D()(x)
x = Dropout(rate=1-0.5)(x)
#x = Dense(512, kernel_regularizer='l2', kernel_initializer='he_normal', activation='relu')(x)
#x = BatchNormalization()(x)
#x = Dropout(rate=1-0.5)(x)
x = Dense(256, kernel_regularizer='l2', kernel_initializer='he_normal', activation='relu')(x)
x = Dropout(rate=1-0.5)(x)
preds = Dense(2, activation='softmax')(x) #final layer with softmax activation


# %% [code]
model = Model(inputs=base_model.input, outputs=preds)

# %% [code]
print('the network has {} layers'.format(len(model.layers)))

# %% [code]
model.layers[53:]
# containing all the layers from the 54th layer onward.

# %% [code]
for layer in model.layers[:53]:
    layer.trainable=False  #freezing the first 53 layers for transfer learning
for layer in model.layers[53:]:
    layer.trainable=True   #making the layers 54 and beyond trainable / updating their weights during training

# %% [code]
opt = tf.keras.optimizers.legacy.Adam(lr=0.001, beta_1=0.9, beta_2=0.999, epsilon=None, decay=0.0001, amsgrad=False) # Adam optimizer

model.compile(optimizer=opt,
              loss='categorical_crossentropy',
              metrics=['accuracy'])
# loss function will be categorical cross entropy
# evaluation metric will be accuracy

# %% [code]
model.summary()

# %% [code]
step_size_train = train_gen.n//train_gen.batch_size
step_size_val = valid_gen.n//valid_gen.batch_size

history = model.fit_generator(generator=train_gen,
                              validation_data=valid_gen,
                              steps_per_epoch=step_size_train,
                              validation_steps=step_size_val,
                              callbacks=[lr_reduce, early_stopping, checkpoint],
                              epochs=20)

# %% [code]
model.save('my_densenet169model.keras')

# %% [code]
def plot_training(hist):
    '''
    This function take training model and plot history of accuracy and losses with the best epoch in both of them.
    '''

    # Define needed variables
    tr_acc = hist.history['accuracy']
    tr_loss = hist.history['loss']
    val_acc = hist.history['val_accuracy']
    val_loss = hist.history['val_loss']
    index_loss = np.argmin(val_loss)
    val_lowest = val_loss[index_loss]
    index_acc = np.argmax(val_acc)
    acc_highest = val_acc[index_acc]
    Epochs = [i+1 for i in range(len(tr_acc))]
    loss_label = f'best epoch= {str(index_loss + 1)}'
    acc_label = f'best epoch= {str(index_acc + 1)}'

    # Plot training history
    plt.figure(figsize= (20, 8))
    plt.style.use('fivethirtyeight')

    plt.subplot(1, 2, 1)
    plt.plot(Epochs, tr_loss, 'r', label= 'Training loss')
    plt.plot(Epochs, val_loss, 'g', label= 'Validation loss')
    plt.scatter(index_loss + 1, val_lowest, s= 150, c= 'blue', label= loss_label)
    plt.title('Training and Validation Loss')
    plt.xlabel('Epochs')
    plt.ylabel('Loss')
    plt.legend()

    plt.subplot(1, 2, 2)
    plt.plot(Epochs, tr_acc, 'r', label= 'Training Accuracy')
    plt.plot(Epochs, val_acc, 'g', label= 'Validation Accuracy')
    plt.scatter(index_acc + 1 , acc_highest, s= 150, c= 'blue', label= acc_label)
    plt.title('Training and Validation Accuracy')
    plt.xlabel('Epochs')
    plt.ylabel('Accuracy')
    plt.legend()

    plt.tight_layout
    plt.show()

# %% [code]
plot_training(history)

# %% [code]


# %% [markdown]
## Confusion Matrix

# %% [code]
from IPython.display import Image, display
import matplotlib.pyplot as plt
import matplotlib.cm as cm


# %% [code]
preds = model.predict_generator(test_gen)
y_pred = np.argmax(preds, axis=1)
print(y_pred)

# %% [code]
from sklearn.metrics import accuracy_score
#Test accuracy

accuracy = accuracy_score(test_gen.classes, y_pred)
print(f'Test Accuracy: {accuracy* 100:.2f}%')

# %% [code]
ts_length = len(test_df)
test_batch_size = test_batch_size = max(sorted([ts_length // n for n in range(1, ts_length + 1) if ts_length%n == 0 and ts_length/n <= 80]))
test_steps = ts_length // test_batch_size

train_score = model.evaluate(train_gen, steps= test_steps, verbose= 1)
valid_score = model.evaluate(valid_gen, steps= test_steps, verbose= 1)
test_score = model.evaluate(test_gen, steps= test_steps, verbose= 1)

print("Train Loss: ", train_score[0])
print("Train Accuracy: ", train_score[1])
print('-' * 20)
print("Validation Loss: ", valid_score[0])
print("Validation Accuracy: ", valid_score[1])
print('-' * 20)
print("Test Loss: ", test_score[0])
print("Test Accuracy: ", test_score[1])

# %% [code]
from mlxtend.plotting import plot_confusion_matrix
cm = confusion_matrix(test_gen.classes, y_pred)
plt.figure()
plot_confusion_matrix(cm,figsize=(12,8), hide_ticks=True,cmap=plt.cm.Blues)
plt.xticks(range(2), ['NonCovid', 'Covid'], fontsize=16)
plt.yticks(range(2), ['NonCovid', 'Covid'], fontsize=16)
plt.show()

# %% [code]
# Extracting the values from the confusion matrix
TN = cm[0, 0]  # True Negative
FP = cm[0, 1]  # False Positive
FN = cm[1, 0]  # False Negative
TP = cm[1, 1]  # True Positive

# Calculating precision and recall
precision = TP / (TP + FP) if (TP + FP) > 0 else 0
recall = TP / (TP + FN) if (TP + FN) > 0 else 0

# Converting to percentage
precision_percentage = precision * 100
recall_percentage = recall * 100

# Printing the results
print(f'Precision: {precision_percentage:.2f}%')
print(f'Recall: {recall_percentage:.2f}%')

# %% [code]
from sklearn.metrics import f1_score

f1 = f1_score(test_gen.classes, y_pred, average='binary')  # 'binary' for binary classification
print(f'F1 Score: {f1 * 100:.2f}%')

# %% [markdown]
## ROC Curve

# %% [code]
from sklearn.metrics import roc_curve, auc

# %% [code]
y_pred = model.predict(test_gen)
y_pred = y_pred[:, 1]

true_labels = test_gen.classes

# %% [code]
# Compute ROC curve and ROC area
fpr, tpr, _ = roc_curve(true_labels, y_pred)
roc_auc = auc(fpr, tpr)


# Plot the micro-averaged ROC curve
plt.figure(figsize=(10,10))
plt.style.use("seaborn-darkgrid")
plt.plot(fpr, tpr, color='darkgreen', lw=2,marker="H",markersize=10, label=f'ROC curve (area = {roc_auc:0.2f})')
plt.plot([0, 1], [0, 1], color='purple', lw=4,marker="P")
plt.xlim([0.0, 1.0])
plt.ylim([0.0, 1.05])
plt.xlabel('False Positive Rate',color="black",fontsize=15)
plt.ylabel('True Positive Rate',color="black",fontsize=15)
plt.title('Receiver Operating Characteristic (Micro-Averaged)\n',color="black",fontsize=20)
plt.legend(loc="lower right")
plt.show()


# %% [code]


# %% [code]


# %% [markdown]
# Heatmaps

# %% [code]

def proc_img(img_path):
  # `img` is a PIL image of size 299x299
  img = keras.utils.load_img(img_path, target_size=(224, 224))
    # `array` is a float32 Numpy array of shape (299, 299, 3)
  x_img = keras.utils.img_to_array(img)
    # We add a dimension to transform our array into a "batch"
    # of size (1, 299, 299, 3)
  x_img = np.expand_dims(x_img, axis=0)
  x_img = preprocess_input(x_img)
  return x_img

# %% [code]
def prnt_out(x_img):
  "prints the probability that the model predict with its label"
  pred = model.predict(x_img)
  if pred[0,0] >= 0.5:
      print('Our network is {:.2%} sure this is Non Covid'.format(pred[0][0]))
  else:
      print('Our network is {:.2%} sure this is Covid'.format(1-pred[0][0]))

# %% [code]

blck = 'conv5_block32_2_conv' #densenet

def CT_CAM(x_img, blck, pred_index=None):

    grad_model = keras.models.Model(
        model.inputs, [model.get_layer(blck).output, model.output]
    )

    with tf.GradientTape() as tape:
        last_conv_layer_output, preds = grad_model(x_img)
        if pred_index is None:
            pred_index = tf.argmax(preds[0])
        class_channel = preds[:, pred_index]

    grads = tape.gradient(class_channel, last_conv_layer_output)

    pooled_grads = tf.reduce_mean(grads, axis=(0, 1, 2))

    last_conv_layer_output = last_conv_layer_output[0]
    heatmap = last_conv_layer_output @ pooled_grads[..., tf.newaxis]
    heatmap = tf.squeeze(heatmap)

    heatmap = tf.maximum(heatmap, 0) / tf.math.reduce_max(heatmap)
    return heatmap.numpy()

# %% [code]
def show_on_ct(img_path, heatmap):
  img = cv2.imread(img_path)

  heatmap = cv2.resize(heatmap, (img.shape[1], img.shape[0]))

  heatmap = np.uint8(255 * heatmap)

  heatmap = cv2.applyColorMap(heatmap, cv2.COLORMAP_JET)

  # 0.4 here is a heatmap intensity factor
  superimposed_img = heatmap * 0.4 + img

  ## Save the image to disk
  cv2.imwrite('./CT_cam.jpg', superimposed_img)
  img_samp = cv2.imread('./CT_cam.jpg')  #OpenCV has BGR order
  img_samp = cv2.cvtColor(img_samp, cv2.COLOR_BGR2RGB)  #matplotlib has RGB order

  plt.imshow(img_samp)

# %% [code]


# %% [markdown]
## COVID

# %% [code]
#target image
img_path ='./sarscov2-ctscan-dataset/COVID/Covid (1120).png'

x_img = proc_img(img_path)

# %% [code]
plt.rcParams['figure.figsize'] = (12.0, 10.0)
img_samp = cv2.imread(img_path)
plt.grid(False)
plt.imshow(img_samp);

# %% [code]
prnt_out(x_img)

# %% [code]
plt.rcParams['figure.figsize'] = (8.0, 8.0)
heatmap = CT_CAM(x_img, blck, 1)
plt.matshow(heatmap, cmap='jet')  # Specifying the colormap
plt.show()

# %% [code]
plt.rcParams['figure.figsize'] = (12.0, 10.0)
plt.grid(False)
show_on_ct(img_path, heatmap)

# %% [code]
#target image
img_path ='./sarscov2-ctscan-dataset/COVID/Covid (940).png'

x_img = proc_img(img_path)

plt.rcParams['figure.figsize'] = (12.0, 10.0)
img_samp = cv2.imread(img_path)
plt.grid(False)
plt.imshow(img_samp);


prnt_out(x_img)

# %% [code]
plt.rcParams['figure.figsize'] = (8.0, 8.0)
heatmap = CT_CAM(x_img, blck, 1)
plt.matshow(heatmap, cmap='jet')  # Specifying the colormap
plt.show()

plt.rcParams['figure.figsize'] = (12.0, 10.0)
plt.grid(False)
show_on_ct(img_path, heatmap)

# %% [code]

img_path ='./sarscov2-ctscan-dataset/COVID/Covid (162).png'

x_img = proc_img(img_path)

plt.rcParams['figure.figsize'] = (12.0, 10.0)
img_samp = cv2.imread(img_path)
plt.grid(False)
plt.imshow(img_samp);


prnt_out(x_img)

# %% [code]
plt.rcParams['figure.figsize'] = (8.0, 8.0)
heatmap = CT_CAM(x_img, blck, 1)
plt.matshow(heatmap, cmap='jet')  # Specifying the colormap
plt.show()

plt.rcParams['figure.figsize'] = (12.0, 10.0)
plt.grid(False)
show_on_ct(img_path, heatmap)

# %% [code]


# %% [code]
#target image
img_path ='./sarscov2-ctscan-dataset/COVID/Covid (413).png'

x_img = proc_img(img_path)

plt.rcParams['figure.figsize'] = (12.0, 10.0)
img_samp = cv2.imread(img_path)
plt.grid(False)
plt.imshow(img_samp);


prnt_out(x_img)

# %% [code]
plt.rcParams['figure.figsize'] = (8.0, 8.0)
heatmap = CT_CAM(x_img, blck, 1)
plt.matshow(heatmap, cmap='jet')  # Specifying the colormap
plt.show()

plt.rcParams['figure.figsize'] = (12.0, 10.0)
plt.grid(False)
show_on_ct(img_path, heatmap)

# %% [code]
#target image
img_path ='./sarscov2-ctscan-dataset/COVID/Covid (106).png'

x_img = proc_img(img_path)

plt.rcParams['figure.figsize'] = (12.0, 10.0)
img_samp = cv2.imread(img_path)
plt.grid(False)
plt.imshow(img_samp);


prnt_out(x_img)

# %% [code]
plt.rcParams['figure.figsize'] = (8.0, 8.0)
heatmap = CT_CAM(x_img, blck, 1)
plt.matshow(heatmap, cmap='jet')  # Specifying the colormap
plt.show()

plt.rcParams['figure.figsize'] = (12.0, 10.0)
plt.grid(False)
show_on_ct(img_path, heatmap)

# %% [code]
#target image
img_path ='./sarscov2-ctscan-dataset/COVID/Covid (1066).png'

x_img = proc_img(img_path)

plt.rcParams['figure.figsize'] = (12.0, 10.0)
img_samp = cv2.imread(img_path)
plt.grid(False)
plt.imshow(img_samp);


prnt_out(x_img)

# %% [code]
plt.rcParams['figure.figsize'] = (8.0, 8.0)
heatmap = CT_CAM(x_img, blck, 1)
plt.matshow(heatmap, cmap='jet')  # Specifying the colormap
plt.show()

plt.rcParams['figure.figsize'] = (12.0, 10.0)
plt.grid(False)
show_on_ct(img_path, heatmap)

# %% [code]
#target image
img_path ='./sarscov2-ctscan-dataset/COVID/Covid (11).png'

x_img = proc_img(img_path)

plt.rcParams['figure.figsize'] = (12.0, 10.0)
img_samp = cv2.imread(img_path)
plt.grid(False)
plt.imshow(img_samp);


prnt_out(x_img)

# %% [code]
plt.rcParams['figure.figsize'] = (8.0, 8.0)
heatmap = CT_CAM(x_img, blck, 1)
plt.matshow(heatmap, cmap='jet')  # Specifying the colormap
plt.show()

plt.rcParams['figure.figsize'] = (12.0, 10.0)
plt.grid(False)
show_on_ct(img_path, heatmap)

# %% [code]
#target image
img_path ='./sarscov2-ctscan-dataset/COVID/Covid (1119).png'

x_img = proc_img(img_path)

plt.rcParams['figure.figsize'] = (12.0, 10.0)
img_samp = cv2.imread(img_path)
plt.grid(False)
plt.imshow(img_samp);


prnt_out(x_img)

# %% [code]
plt.rcParams['figure.figsize'] = (8.0, 8.0)
heatmap = CT_CAM(x_img, blck, 1)
plt.matshow(heatmap, cmap='jet')  # Specifying the colormap
plt.show()

plt.rcParams['figure.figsize'] = (12.0, 10.0)
plt.grid(False)
show_on_ct(img_path, heatmap)

# %% [code]
#target image
img_path ='./sarscov2-ctscan-dataset/COVID/Covid (1143).png'

x_img = proc_img(img_path)

plt.rcParams['figure.figsize'] = (12.0, 10.0)
img_samp = cv2.imread(img_path)
plt.grid(False)
plt.imshow(img_samp);


prnt_out(x_img)

# %% [code]
plt.rcParams['figure.figsize'] = (8.0, 8.0)
heatmap = CT_CAM(x_img, blck, 1)
plt.matshow(heatmap, cmap='jet')  # Specifying the colormap
plt.show()

plt.rcParams['figure.figsize'] = (12.0, 10.0)
plt.grid(False)
show_on_ct(img_path, heatmap)

# %% [code]


# %% [code]
#target image
img_path ='./sarscov2-ctscan-dataset/COVID/Covid (1165).png'

x_img = proc_img(img_path)

plt.rcParams['figure.figsize'] = (12.0, 10.0)
img_samp = cv2.imread(img_path)
plt.grid(False)
plt.imshow(img_samp);


prnt_out(x_img)

# %% [code]
plt.rcParams['figure.figsize'] = (8.0, 8.0)
heatmap = CT_CAM(x_img, blck, 1)
plt.matshow(heatmap, cmap='jet')  # Specifying the colormap
plt.show()

plt.rcParams['figure.figsize'] = (12.0, 10.0)
plt.grid(False)
show_on_ct(img_path, heatmap)

# %% [code]
#target image
img_path ='./sarscov2-ctscan-dataset/COVID/Covid (1168).png'

x_img = proc_img(img_path)

plt.rcParams['figure.figsize'] = (12.0, 10.0)
img_samp = cv2.imread(img_path)
plt.grid(False)
plt.imshow(img_samp);


prnt_out(x_img)

# %% [code]
plt.rcParams['figure.figsize'] = (8.0, 8.0)
heatmap = CT_CAM(x_img, blck, 1)
plt.matshow(heatmap, cmap='jet')  # Specifying the colormap
plt.show()

plt.rcParams['figure.figsize'] = (12.0, 10.0)
plt.grid(False)
show_on_ct(img_path, heatmap)

# %% [code]
#target image
img_path ='./sarscov2-ctscan-dataset/COVID/Covid (123).png'

x_img = proc_img(img_path)

plt.rcParams['figure.figsize'] = (12.0, 10.0)
img_samp = cv2.imread(img_path)
plt.grid(False)
plt.imshow(img_samp);


prnt_out(x_img)

# %% [code]
plt.rcParams['figure.figsize'] = (8.0, 8.0)
heatmap = CT_CAM(x_img, blck, 1)
plt.matshow(heatmap, cmap='jet')  # Specifying the colormap
plt.show()

plt.rcParams['figure.figsize'] = (12.0, 10.0)
plt.grid(False)
show_on_ct(img_path, heatmap)

# %% [code]
#target image
img_path ='./sarscov2-ctscan-dataset/COVID/Covid (124).png'

x_img = proc_img(img_path)

plt.rcParams['figure.figsize'] = (12.0, 10.0)
img_samp = cv2.imread(img_path)
plt.grid(False)
plt.imshow(img_samp);


prnt_out(x_img)

# %% [code]
plt.rcParams['figure.figsize'] = (8.0, 8.0)
heatmap = CT_CAM(x_img, blck, 1)
plt.matshow(heatmap, cmap='jet')  # Specifying the colormap
plt.show()

plt.rcParams['figure.figsize'] = (12.0, 10.0)
plt.grid(False)
show_on_ct(img_path, heatmap)

# %% [code]
#target image
img_path ='./sarscov2-ctscan-dataset/COVID/Covid (1249).png'

x_img = proc_img(img_path)

plt.rcParams['figure.figsize'] = (12.0, 10.0)
img_samp = cv2.imread(img_path)
plt.grid(False)
plt.imshow(img_samp);


prnt_out(x_img)

# %% [code]
plt.rcParams['figure.figsize'] = (8.0, 8.0)
heatmap = CT_CAM(x_img, blck, 1)
plt.matshow(heatmap, cmap='jet')  # Specifying the colormap
plt.show()

plt.rcParams['figure.figsize'] = (12.0, 10.0)
plt.grid(False)
show_on_ct(img_path, heatmap)

# %% [code]
#target image
img_path ='./sarscov2-ctscan-dataset/COVID/Covid (133).png'

x_img = proc_img(img_path)

plt.rcParams['figure.figsize'] = (12.0, 10.0)
img_samp = cv2.imread(img_path)
plt.grid(False)
plt.imshow(img_samp);


prnt_out(x_img)

# %% [code]
plt.rcParams['figure.figsize'] = (8.0, 8.0)
heatmap = CT_CAM(x_img, blck, 1)
plt.matshow(heatmap, cmap='jet')  # Specifying the colormap
plt.show()

plt.rcParams['figure.figsize'] = (12.0, 10.0)
plt.grid(False)
show_on_ct(img_path, heatmap)

# %% [code]
#target image
img_path ='./sarscov2-ctscan-dataset/COVID/Covid (176).png'

x_img = proc_img(img_path)

plt.rcParams['figure.figsize'] = (12.0, 10.0)
img_samp = cv2.imread(img_path)
plt.grid(False)
plt.imshow(img_samp);


prnt_out(x_img)

# %% [code]
plt.rcParams['figure.figsize'] = (8.0, 8.0)
heatmap = CT_CAM(x_img, blck, 1)
plt.matshow(heatmap, cmap='jet')  # Specifying the colormap
plt.show()

plt.rcParams['figure.figsize'] = (12.0, 10.0)
plt.grid(False)
show_on_ct(img_path, heatmap)

# %% [code]


# %% [code]
#target image
img_path ='./sarscov2-ctscan-dataset/COVID/Covid (191).png'

x_img = proc_img(img_path)

plt.rcParams['figure.figsize'] = (12.0, 10.0)
img_samp = cv2.imread(img_path)
plt.grid(False)
plt.imshow(img_samp);


prnt_out(x_img)

# %% [code]
plt.rcParams['figure.figsize'] = (8.0, 8.0)
heatmap = CT_CAM(x_img, blck, 1)
plt.matshow(heatmap, cmap='jet')  # Specifying the colormap
plt.show()

plt.rcParams['figure.figsize'] = (12.0, 10.0)
plt.grid(False)
show_on_ct(img_path, heatmap)

# %% [code]
#target image
img_path ='./sarscov2-ctscan-dataset/COVID/Covid (22).png'

x_img = proc_img(img_path)

plt.rcParams['figure.figsize'] = (12.0, 10.0)
img_samp = cv2.imread(img_path)
plt.grid(False)
plt.imshow(img_samp);


prnt_out(x_img)

# %% [code]
plt.rcParams['figure.figsize'] = (8.0, 8.0)
heatmap = CT_CAM(x_img, blck, 1)
plt.matshow(heatmap, cmap='jet')  # Specifying the colormap
plt.show()

plt.rcParams['figure.figsize'] = (12.0, 10.0)
plt.grid(False)
show_on_ct(img_path, heatmap)

# %% [code]
#target image
img_path ='./sarscov2-ctscan-dataset/COVID/Covid (221).png'

x_img = proc_img(img_path)

plt.rcParams['figure.figsize'] = (12.0, 10.0)
img_samp = cv2.imread(img_path)
plt.grid(False)
plt.imshow(img_samp);


prnt_out(x_img)

# %% [code]
plt.rcParams['figure.figsize'] = (8.0, 8.0)
heatmap = CT_CAM(x_img, blck, 1)
plt.matshow(heatmap, cmap='jet')  # Specifying the colormap
plt.show()

plt.rcParams['figure.figsize'] = (12.0, 10.0)
plt.grid(False)
show_on_ct(img_path, heatmap)

# %% [code]
#target image
img_path ='./sarscov2-ctscan-dataset/COVID/Covid (245).png'

x_img = proc_img(img_path)

plt.rcParams['figure.figsize'] = (12.0, 10.0)
img_samp = cv2.imread(img_path)
plt.grid(False)
plt.imshow(img_samp);


prnt_out(x_img)

# %% [code]
plt.rcParams['figure.figsize'] = (8.0, 8.0)
heatmap = CT_CAM(x_img, blck, 1)
plt.matshow(heatmap, cmap='jet')  # Specifying the colormap
plt.show()

plt.rcParams['figure.figsize'] = (12.0, 10.0)
plt.grid(False)
show_on_ct(img_path, heatmap)

# %% [code]
#target image
img_path ='./sarscov2-ctscan-dataset/COVID/Covid (27).png'

x_img = proc_img(img_path)

plt.rcParams['figure.figsize'] = (12.0, 10.0)
img_samp = cv2.imread(img_path)
plt.grid(False)
plt.imshow(img_samp);


prnt_out(x_img)

# %% [code]
plt.rcParams['figure.figsize'] = (8.0, 8.0)
heatmap = CT_CAM(x_img, blck, 1)
plt.matshow(heatmap, cmap='jet')  # Specifying the colormap
plt.show()

plt.rcParams['figure.figsize'] = (12.0, 10.0)
plt.grid(False)
show_on_ct(img_path, heatmap)

# %% [code]
#target image
img_path ='./sarscov2-ctscan-dataset/COVID/Covid (333).png'

x_img = proc_img(img_path)

plt.rcParams['figure.figsize'] = (12.0, 10.0)
img_samp = cv2.imread(img_path)
plt.grid(False)
plt.imshow(img_samp);


prnt_out(x_img)

# %% [code]
plt.rcParams['figure.figsize'] = (8.0, 8.0)
heatmap = CT_CAM(x_img, blck, 1)
plt.matshow(heatmap, cmap='jet')  # Specifying the colormap
plt.show()

plt.rcParams['figure.figsize'] = (12.0, 10.0)
plt.grid(False)
show_on_ct(img_path, heatmap)

# %% [code]
#target image
img_path ='./sarscov2-ctscan-dataset/COVID/Covid (3).png'

x_img = proc_img(img_path)

plt.rcParams['figure.figsize'] = (12.0, 10.0)
img_samp = cv2.imread(img_path)
plt.grid(False)
plt.imshow(img_samp);


prnt_out(x_img)

# %% [code]
plt.rcParams['figure.figsize'] = (8.0, 8.0)
heatmap = CT_CAM(x_img, blck, 1)
plt.matshow(heatmap, cmap='jet')  # Specifying the colormap
plt.show()

plt.rcParams['figure.figsize'] = (12.0, 10.0)
plt.grid(False)
show_on_ct(img_path, heatmap)

# %% [code]
#target image
img_path ='./sarscov2-ctscan-dataset/COVID/Covid (31).png'

x_img = proc_img(img_path)

plt.rcParams['figure.figsize'] = (12.0, 10.0)
img_samp = cv2.imread(img_path)
plt.grid(False)
plt.imshow(img_samp);


prnt_out(x_img)

# %% [code]
plt.rcParams['figure.figsize'] = (8.0, 8.0)
heatmap = CT_CAM(x_img, blck, 1)
plt.matshow(heatmap, cmap='jet')  # Specifying the colormap
plt.show()

plt.rcParams['figure.figsize'] = (12.0, 10.0)
plt.grid(False)
show_on_ct(img_path, heatmap)

# %% [code]
#target image
img_path ='./sarscov2-ctscan-dataset/COVID/Covid (4).png'

x_img = proc_img(img_path)

plt.rcParams['figure.figsize'] = (12.0, 10.0)
img_samp = cv2.imread(img_path)
plt.grid(False)
plt.imshow(img_samp);


prnt_out(x_img)

# %% [code]
plt.rcParams['figure.figsize'] = (8.0, 8.0)
heatmap = CT_CAM(x_img, blck, 1)
plt.matshow(heatmap, cmap='jet')  # Specifying the colormap
plt.show()

plt.rcParams['figure.figsize'] = (12.0, 10.0)
plt.grid(False)
show_on_ct(img_path, heatmap)

# %% [code]


# %% [code]


# %% [markdown]
## Non Covid

# %% [code]
#target image
img_path ='./sarscov2-ctscan-dataset/non-COVID/Non-Covid (1039).png'

x_img = proc_img(img_path)

plt.rcParams['figure.figsize'] = (12.0, 10.0)
img_samp = cv2.imread(img_path)
plt.grid(False)
plt.imshow(img_samp);


# %% [code]
plt.rcParams['figure.figsize'] = (8.0, 8.0)
heatmap = CT_CAM(x_img, blck, 1)
plt.matshow(heatmap, cmap='jet')  # Specifying the colormap
plt.show()

plt.rcParams['figure.figsize'] = (12.0, 10.0)
plt.grid(False)
show_on_ct(img_path, heatmap)

# %% [code]


# %% [code]
#target image
img_path ='./sarscov2-ctscan-dataset/non-COVID/Non-Covid (1088).png'

x_img = proc_img(img_path)

plt.rcParams['figure.figsize'] = (12.0, 10.0)
img_samp = cv2.imread(img_path)
plt.grid(False)
plt.imshow(img_samp);


# %% [code]
plt.rcParams['figure.figsize'] = (8.0, 8.0)
heatmap = CT_CAM(x_img, blck, 1)
plt.matshow(heatmap, cmap='jet')  # Specifying the colormap
plt.show()

plt.rcParams['figure.figsize'] = (12.0, 10.0)
plt.grid(False)
show_on_ct(img_path, heatmap)

# %% [code]


# %% [code]
#target image
img_path ='./sarscov2-ctscan-dataset/non-COVID/Non-Covid (1132).png'

x_img = proc_img(img_path)

plt.rcParams['figure.figsize'] = (12.0, 10.0)
img_samp = cv2.imread(img_path)
plt.grid(False)
plt.imshow(img_samp);


# %% [code]
plt.rcParams['figure.figsize'] = (8.0, 8.0)
heatmap = CT_CAM(x_img, blck, 1)
plt.matshow(heatmap, cmap='jet')  # Specifying the colormap
plt.show()

plt.rcParams['figure.figsize'] = (12.0, 10.0)
plt.grid(False)
show_on_ct(img_path, heatmap)

# %% [code]
#target image
img_path ='./sarscov2-ctscan-dataset/non-COVID/Non-Covid (1157).png'

x_img = proc_img(img_path)

plt.rcParams['figure.figsize'] = (12.0, 10.0)
img_samp = cv2.imread(img_path)
plt.grid(False)
plt.imshow(img_samp);


# %% [code]
plt.rcParams['figure.figsize'] = (8.0, 8.0)
heatmap = CT_CAM(x_img, blck, 1)
plt.matshow(heatmap, cmap='jet')  # Specifying the colormap
plt.show()

plt.rcParams['figure.figsize'] = (12.0, 10.0)
plt.grid(False)
show_on_ct(img_path, heatmap)

# %% [code]
#target image
img_path ='./sarscov2-ctscan-dataset/non-COVID/Non-Covid (1195).png'

x_img = proc_img(img_path)

plt.rcParams['figure.figsize'] = (12.0, 10.0)
img_samp = cv2.imread(img_path)
plt.grid(False)
plt.imshow(img_samp);


# %% [code]
plt.rcParams['figure.figsize'] = (8.0, 8.0)
heatmap = CT_CAM(x_img, blck, 1)
plt.matshow(heatmap, cmap='jet')  # Specifying the colormap
plt.show()

plt.rcParams['figure.figsize'] = (12.0, 10.0)
plt.grid(False)
show_on_ct(img_path, heatmap)

# %% [code]
#target image
img_path ='./sarscov2-ctscan-dataset/non-COVID/Non-Covid (1198).png'

x_img = proc_img(img_path)

plt.rcParams['figure.figsize'] = (12.0, 10.0)
img_samp = cv2.imread(img_path)
plt.grid(False)
plt.imshow(img_samp);


# %% [code]
plt.rcParams['figure.figsize'] = (8.0, 8.0)
heatmap = CT_CAM(x_img, blck, 1)
plt.matshow(heatmap, cmap='jet')  # Specifying the colormap
plt.show()

plt.rcParams['figure.figsize'] = (12.0, 10.0)
plt.grid(False)
show_on_ct(img_path, heatmap)

# %% [code]
#target image
img_path ='./sarscov2-ctscan-dataset/non-COVID/Non-Covid (130).png'

x_img = proc_img(img_path)

plt.rcParams['figure.figsize'] = (12.0, 10.0)
img_samp = cv2.imread(img_path)
plt.grid(False)
plt.imshow(img_samp);


# %% [code]
plt.rcParams['figure.figsize'] = (8.0, 8.0)
heatmap = CT_CAM(x_img, blck, 1)
plt.matshow(heatmap, cmap='jet')  # Specifying the colormap
plt.show()

plt.rcParams['figure.figsize'] = (12.0, 10.0)
plt.grid(False)
show_on_ct(img_path, heatmap)

# %% [code]
#target image
img_path ='./sarscov2-ctscan-dataset/non-COVID/Non-Covid (157).png'

x_img = proc_img(img_path)

plt.rcParams['figure.figsize'] = (12.0, 10.0)
img_samp = cv2.imread(img_path)
plt.grid(False)
plt.imshow(img_samp);


# %% [code]
plt.rcParams['figure.figsize'] = (8.0, 8.0)
heatmap = CT_CAM(x_img, blck, 1)
plt.matshow(heatmap, cmap='jet')  # Specifying the colormap
plt.show()

plt.rcParams['figure.figsize'] = (12.0, 10.0)
plt.grid(False)
show_on_ct(img_path, heatmap)

# %% [code]
#target image
img_path ='./sarscov2-ctscan-dataset/non-COVID/Non-Covid (186).png'

x_img = proc_img(img_path)

plt.rcParams['figure.figsize'] = (12.0, 10.0)
img_samp = cv2.imread(img_path)
plt.grid(False)
plt.imshow(img_samp);


# %% [code]
plt.rcParams['figure.figsize'] = (8.0, 8.0)
heatmap = CT_CAM(x_img, blck, 1)
plt.matshow(heatmap, cmap='jet')  # Specifying the colormap
plt.show()

plt.rcParams['figure.figsize'] = (12.0, 10.0)
plt.grid(False)
show_on_ct(img_path, heatmap)

# %% [code]
#target image
img_path ='./sarscov2-ctscan-dataset/non-COVID/Non-Covid (211).png'

x_img = proc_img(img_path)

plt.rcParams['figure.figsize'] = (12.0, 10.0)
img_samp = cv2.imread(img_path)
plt.grid(False)
plt.imshow(img_samp);


# %% [code]
plt.rcParams['figure.figsize'] = (8.0, 8.0)
heatmap = CT_CAM(x_img, blck, 1)
plt.matshow(heatmap, cmap='jet')  # Specifying the colormap
plt.show()

plt.rcParams['figure.figsize'] = (12.0, 10.0)
plt.grid(False)
show_on_ct(img_path, heatmap)

# %% [code]
#target image
img_path ='./sarscov2-ctscan-dataset/non-COVID/Non-Covid (22).png'

x_img = proc_img(img_path)

plt.rcParams['figure.figsize'] = (12.0, 10.0)
img_samp = cv2.imread(img_path)
plt.grid(False)
plt.imshow(img_samp);


# %% [code]
plt.rcParams['figure.figsize'] = (8.0, 8.0)
heatmap = CT_CAM(x_img, blck, 1)
plt.matshow(heatmap, cmap='jet')  # Specifying the colormap
plt.show()

plt.rcParams['figure.figsize'] = (12.0, 10.0)
plt.grid(False)
show_on_ct(img_path, heatmap)

# %% [code]
#target image
img_path ='./sarscov2-ctscan-dataset/non-COVID/Non-Covid (254).png'

x_img = proc_img(img_path)

plt.rcParams['figure.figsize'] = (12.0, 10.0)
img_samp = cv2.imread(img_path)
plt.grid(False)
plt.imshow(img_samp);


# %% [code]
plt.rcParams['figure.figsize'] = (8.0, 8.0)
heatmap = CT_CAM(x_img, blck, 1)
plt.matshow(heatmap, cmap='jet')  # Specifying the colormap
plt.show()

plt.rcParams['figure.figsize'] = (12.0, 10.0)
plt.grid(False)
show_on_ct(img_path, heatmap)

# %% [code]
#target image
img_path ='./sarscov2-ctscan-dataset/non-COVID/Non-Covid (269).png'

x_img = proc_img(img_path)

plt.rcParams['figure.figsize'] = (12.0, 10.0)
img_samp = cv2.imread(img_path)
plt.grid(False)
plt.imshow(img_samp);


# %% [code]
plt.rcParams['figure.figsize'] = (8.0, 8.0)
heatmap = CT_CAM(x_img, blck, 1)
plt.matshow(heatmap, cmap='jet')  # Specifying the colormap
plt.show()

plt.rcParams['figure.figsize'] = (12.0, 10.0)
plt.grid(False)
show_on_ct(img_path, heatmap)

# %% [code]
#target image
img_path ='./sarscov2-ctscan-dataset/non-COVID/Non-Covid (312).png'

x_img = proc_img(img_path)

plt.rcParams['figure.figsize'] = (12.0, 10.0)
img_samp = cv2.imread(img_path)
plt.grid(False)
plt.imshow(img_samp);


# %% [code]
plt.rcParams['figure.figsize'] = (8.0, 8.0)
heatmap = CT_CAM(x_img, blck, 1)
plt.matshow(heatmap, cmap='jet')  # Specifying the colormap
plt.show()

plt.rcParams['figure.figsize'] = (12.0, 10.0)
plt.grid(False)
show_on_ct(img_path, heatmap)

# %% [code]
#target image
img_path ='./sarscov2-ctscan-dataset/non-COVID/Non-Covid (341).png'

x_img = proc_img(img_path)

plt.rcParams['figure.figsize'] = (12.0, 10.0)
img_samp = cv2.imread(img_path)
plt.grid(False)
plt.imshow(img_samp);


# %% [code]
plt.rcParams['figure.figsize'] = (8.0, 8.0)
heatmap = CT_CAM(x_img, blck, 1)
plt.matshow(heatmap, cmap='jet')  # Specifying the colormap
plt.show()

plt.rcParams['figure.figsize'] = (12.0, 10.0)
plt.grid(False)
show_on_ct(img_path, heatmap)

# %% [code]
#target image
img_path ='./sarscov2-ctscan-dataset/non-COVID/Non-Covid (333).png'

x_img = proc_img(img_path)

plt.rcParams['figure.figsize'] = (12.0, 10.0)
img_samp = cv2.imread(img_path)
plt.grid(False)
plt.imshow(img_samp);


# %% [code]
plt.rcParams['figure.figsize'] = (8.0, 8.0)
heatmap = CT_CAM(x_img, blck, 1)
plt.matshow(heatmap, cmap='jet')  # Specifying the colormap
plt.show()

plt.rcParams['figure.figsize'] = (12.0, 10.0)
plt.grid(False)
show_on_ct(img_path, heatmap)

# %% [code]
#target image
img_path ='./sarscov2-ctscan-dataset/non-COVID/Non-Covid (394).png'

x_img = proc_img(img_path)

plt.rcParams['figure.figsize'] = (12.0, 10.0)
img_samp = cv2.imread(img_path)
plt.grid(False)
plt.imshow(img_samp);


# %% [code]
plt.rcParams['figure.figsize'] = (8.0, 8.0)
heatmap = CT_CAM(x_img, blck, 1)
plt.matshow(heatmap, cmap='jet')  # Specifying the colormap
plt.show()

plt.rcParams['figure.figsize'] = (12.0, 10.0)
plt.grid(False)
show_on_ct(img_path, heatmap)

# %% [code]
#target image
img_path ='./sarscov2-ctscan-dataset/non-COVID/Non-Covid (404).png'

x_img = proc_img(img_path)

plt.rcParams['figure.figsize'] = (12.0, 10.0)
img_samp = cv2.imread(img_path)
plt.grid(False)
plt.imshow(img_samp);


# %% [code]
plt.rcParams['figure.figsize'] = (8.0, 8.0)
heatmap = CT_CAM(x_img, blck, 1)
plt.matshow(heatmap, cmap='jet')  # Specifying the colormap
plt.show()

plt.rcParams['figure.figsize'] = (12.0, 10.0)
plt.grid(False)
show_on_ct(img_path, heatmap)

# %% [code]
#target image
img_path ='./sarscov2-ctscan-dataset/non-COVID/Non-Covid (441).png'

x_img = proc_img(img_path)

plt.rcParams['figure.figsize'] = (12.0, 10.0)
img_samp = cv2.imread(img_path)
plt.grid(False)
plt.imshow(img_samp);


# %% [code]
plt.rcParams['figure.figsize'] = (8.0, 8.0)
heatmap = CT_CAM(x_img, blck, 1)
plt.matshow(heatmap, cmap='jet')  # Specifying the colormap
plt.show()

plt.rcParams['figure.figsize'] = (12.0, 10.0)
plt.grid(False)
show_on_ct(img_path, heatmap)

# %% [code]
#target image
img_path ='./sarscov2-ctscan-dataset/non-COVID/Non-Covid (509).png'

x_img = proc_img(img_path)

plt.rcParams['figure.figsize'] = (12.0, 10.0)
img_samp = cv2.imread(img_path)
plt.grid(False)
plt.imshow(img_samp);


# %% [code]
plt.rcParams['figure.figsize'] = (8.0, 8.0)
heatmap = CT_CAM(x_img, blck, 1)
plt.matshow(heatmap, cmap='jet')  # Specifying the colormap
plt.show()

plt.rcParams['figure.figsize'] = (12.0, 10.0)
plt.grid(False)
show_on_ct(img_path, heatmap)

# %% [code]
#target image
img_path ='./sarscov2-ctscan-dataset/non-COVID/Non-Covid (549).png'

x_img = proc_img(img_path)

plt.rcParams['figure.figsize'] = (12.0, 10.0)
img_samp = cv2.imread(img_path)
plt.grid(False)
plt.imshow(img_samp);


# %% [code]
plt.rcParams['figure.figsize'] = (8.0, 8.0)
heatmap = CT_CAM(x_img, blck, 1)
plt.matshow(heatmap, cmap='jet')  # Specifying the colormap
plt.show()

plt.rcParams['figure.figsize'] = (12.0, 10.0)
plt.grid(False)
show_on_ct(img_path, heatmap)

# %% [code]


# %% [markdown]
## LIME

# %% [code]
!pip install lime

# %% [code]
import lime
from lime import lime_image
from skimage.io import imread
from skimage.segmentation import mark_boundaries

# %% [markdown]
## COVID

# %% [code]
#target image
img_path ='./sarscov2-ctscan-dataset/COVID/Covid (1120).png'

p_img = proc_img(img_path)

plt.rcParams['figure.figsize'] = (12.0, 10.0)
img_samp_n = cv2.imread(img_path)
plt.grid(False)
plt.imshow(img_samp_n);

# %% [code]
explainer = lime_image.LimeImageExplainer()

# %% [code]
explanation = explainer.explain_instance(p_img[0], model.predict,
                                         top_labels=2, hide_color=0,
                                         num_samples=1000,
                                         distance_metric='cosine')

# %% [code]
temp, mask = explanation.get_image_and_mask(label=1, positive_only=True,
                                            num_features=15, hide_rest=True,
                                            min_weight=0.0000004)
tempp = np.interp(temp, (temp.min(), temp.max()), (0, +1))
plt.rcParams['figure.figsize'] = (16.0, 12.0)
plt.grid(False)
plt.imshow(mark_boundaries(tempp, mask));

# %% [code]
temp, mask = explanation.get_image_and_mask(label=1, positive_only=True,
                                            num_features=15, hide_rest=False,
                                            min_weight=0.0000004)

tempp = np.interp(temp, (temp.min(), temp.max()), (0, +1))
plt.grid(False)
plt.imshow(mark_boundaries(tempp, mask));

# %% [code]
temp, mask = explanation.get_image_and_mask(label=1, positive_only=False,
                                            num_features=15, hide_rest=False,
                                            min_weight=0.0000004)
tempp = np.interp(temp, (temp.min(), temp.max()), (0, +1))
plt.grid(False)
plt.imshow(mark_boundaries(tempp, mask));

# %% [code]
#target image
img_path ='./sarscov2-ctscan-dataset/COVID/Covid (940).png'

p_img = proc_img(img_path)

plt.rcParams['figure.figsize'] = (12.0, 10.0)
img_samp_n = cv2.imread(img_path)
plt.grid(False)
plt.imshow(img_samp_n);

# %% [code]
explanation = explainer.explain_instance(p_img[0], model.predict,
                                         top_labels=2, hide_color=0,
                                         num_samples=1000,
                                         distance_metric='cosine')

# %% [code]
temp, mask = explanation.get_image_and_mask(label=1, positive_only=True,
                                            num_features=15, hide_rest=True,
                                            min_weight=0.0000004)
tempp = np.interp(temp, (temp.min(), temp.max()), (0, +1))
plt.rcParams['figure.figsize'] = (16.0, 12.0)
plt.grid(False)
plt.imshow(mark_boundaries(tempp, mask));

# %% [code]
temp, mask = explanation.get_image_and_mask(label=1, positive_only=True,
                                            num_features=15, hide_rest=False,
                                            min_weight=0.0000004)

tempp = np.interp(temp, (temp.min(), temp.max()), (0, +1))
plt.grid(False)
plt.imshow(mark_boundaries(tempp, mask));

# %% [code]
temp, mask = explanation.get_image_and_mask(label=1, positive_only=False,
                                            num_features=15, hide_rest=False,
                                            min_weight=0.0000004)
tempp = np.interp(temp, (temp.min(), temp.max()), (0, +1))
plt.grid(False)
plt.imshow(mark_boundaries(tempp, mask));

# %% [code]
#target image
img_path ='./sarscov2-ctscan-dataset/COVID/Covid (162).png'

p_img = proc_img(img_path)

plt.rcParams['figure.figsize'] = (12.0, 10.0)
img_samp_n = cv2.imread(img_path)
plt.grid(False)
plt.imshow(img_samp_n);

# %% [code]
explanation = explainer.explain_instance(p_img[0], model.predict,
                                         top_labels=2, hide_color=0,
                                         num_samples=1000,
                                         distance_metric='cosine')

# %% [code]
temp, mask = explanation.get_image_and_mask(label=1, positive_only=True,
                                            num_features=15, hide_rest=True,
                                            min_weight=0.0000004)
tempp = np.interp(temp, (temp.min(), temp.max()), (0, +1))
plt.rcParams['figure.figsize'] = (16.0, 12.0)
plt.grid(False)
plt.imshow(mark_boundaries(tempp, mask));

# %% [code]
temp, mask = explanation.get_image_and_mask(label=1, positive_only=True,
                                            num_features=15, hide_rest=False,
                                            min_weight=0.0000004)

tempp = np.interp(temp, (temp.min(), temp.max()), (0, +1))
plt.grid(False)
plt.imshow(mark_boundaries(tempp, mask));

# %% [code]
temp, mask = explanation.get_image_and_mask(label=1, positive_only=False,
                                            num_features=15, hide_rest=False,
                                            min_weight=0.0000004)
tempp = np.interp(temp, (temp.min(), temp.max()), (0, +1))
plt.grid(False)
plt.imshow(mark_boundaries(tempp, mask));

# %% [code]
#target image
img_path ='./sarscov2-ctscan-dataset/COVID/Covid (413).png'

p_img = proc_img(img_path)

plt.rcParams['figure.figsize'] = (12.0, 10.0)
img_samp_n = cv2.imread(img_path)
plt.grid(False)
plt.imshow(img_samp_n);

# %% [code]
explanation = explainer.explain_instance(p_img[0], model.predict,
                                         top_labels=2, hide_color=0,
                                         num_samples=1000,
                                         distance_metric='cosine')

# %% [code]
temp, mask = explanation.get_image_and_mask(label=1, positive_only=True,
                                            num_features=15, hide_rest=True,
                                            min_weight=0.0000004)
tempp = np.interp(temp, (temp.min(), temp.max()), (0, +1))
plt.rcParams['figure.figsize'] = (16.0, 12.0)
plt.grid(False)
plt.imshow(mark_boundaries(tempp, mask));

# %% [code]
temp, mask = explanation.get_image_and_mask(label=1, positive_only=True,
                                            num_features=15, hide_rest=False,
                                            min_weight=0.0000004)

tempp = np.interp(temp, (temp.min(), temp.max()), (0, +1))
plt.grid(False)
plt.imshow(mark_boundaries(tempp, mask));

# %% [code]
temp, mask = explanation.get_image_and_mask(label=1, positive_only=False,
                                            num_features=15, hide_rest=False,
                                            min_weight=0.0000004)
tempp = np.interp(temp, (temp.min(), temp.max()), (0, +1))
plt.grid(False)
plt.imshow(mark_boundaries(tempp, mask));

# %% [code]
#target image
img_path ='./sarscov2-ctscan-dataset/COVID/Covid (106).png'

p_img = proc_img(img_path)

plt.rcParams['figure.figsize'] = (12.0, 10.0)
img_samp_n = cv2.imread(img_path)
plt.grid(False)
plt.imshow(img_samp_n);

# %% [code]
explanation = explainer.explain_instance(p_img[0], model.predict,
                                         top_labels=2, hide_color=0,
                                         num_samples=1000,
                                         distance_metric='cosine')

# %% [code]
temp, mask = explanation.get_image_and_mask(label=1, positive_only=True,
                                            num_features=15, hide_rest=True,
                                            min_weight=0.0000004)
tempp = np.interp(temp, (temp.min(), temp.max()), (0, +1))
plt.rcParams['figure.figsize'] = (16.0, 12.0)
plt.grid(False)
plt.imshow(mark_boundaries(tempp, mask));

# %% [code]
temp, mask = explanation.get_image_and_mask(label=1, positive_only=True,
                                            num_features=15, hide_rest=False,
                                            min_weight=0.0000004)

tempp = np.interp(temp, (temp.min(), temp.max()), (0, +1))
plt.grid(False)
plt.imshow(mark_boundaries(tempp, mask));

# %% [code]
temp, mask = explanation.get_image_and_mask(label=1, positive_only=False,
                                            num_features=15, hide_rest=False,
                                            min_weight=0.0000004)
tempp = np.interp(temp, (temp.min(), temp.max()), (0, +1))
plt.grid(False)
plt.imshow(mark_boundaries(tempp, mask));

# %% [code]
#target image
img_path ='./sarscov2-ctscan-dataset/COVID/Covid (1066).png'

p_img = proc_img(img_path)

plt.rcParams['figure.figsize'] = (12.0, 10.0)
img_samp_n = cv2.imread(img_path)
plt.grid(False)
plt.imshow(img_samp_n);

# %% [code]
explanation = explainer.explain_instance(p_img[0], model.predict,
                                         top_labels=2, hide_color=0,
                                         num_samples=1000,
                                         distance_metric='cosine')

# %% [code]
temp, mask = explanation.get_image_and_mask(label=1, positive_only=True,
                                            num_features=15, hide_rest=True,
                                            min_weight=0.0000004)
tempp = np.interp(temp, (temp.min(), temp.max()), (0, +1))
plt.rcParams['figure.figsize'] = (16.0, 12.0)
plt.grid(False)
plt.imshow(mark_boundaries(tempp, mask));

# %% [code]
temp, mask = explanation.get_image_and_mask(label=1, positive_only=True,
                                            num_features=15, hide_rest=False,
                                            min_weight=0.0000004)

tempp = np.interp(temp, (temp.min(), temp.max()), (0, +1))
plt.grid(False)
plt.imshow(mark_boundaries(tempp, mask));

# %% [code]
temp, mask = explanation.get_image_and_mask(label=1, positive_only=False,
                                            num_features=15, hide_rest=False,
                                            min_weight=0.0000004)
tempp = np.interp(temp, (temp.min(), temp.max()), (0, +1))
plt.grid(False)
plt.imshow(mark_boundaries(tempp, mask));

# %% [code]
#target image
img_path ='./sarscov2-ctscan-dataset/COVID/Covid (11).png'

p_img = proc_img(img_path)

plt.rcParams['figure.figsize'] = (12.0, 10.0)
img_samp_n = cv2.imread(img_path)
plt.grid(False)
plt.imshow(img_samp_n);

# %% [code]
explanation = explainer.explain_instance(p_img[0], model.predict,
                                         top_labels=2, hide_color=0,
                                         num_samples=1000,
                                         distance_metric='cosine')

# %% [code]
temp, mask = explanation.get_image_and_mask(label=1, positive_only=True,
                                            num_features=15, hide_rest=True,
                                            min_weight=0.0000004)
tempp = np.interp(temp, (temp.min(), temp.max()), (0, +1))
plt.rcParams['figure.figsize'] = (16.0, 12.0)
plt.grid(False)
plt.imshow(mark_boundaries(tempp, mask));

# %% [code]
temp, mask = explanation.get_image_and_mask(label=1, positive_only=True,
                                            num_features=15, hide_rest=False,
                                            min_weight=0.0000004)

tempp = np.interp(temp, (temp.min(), temp.max()), (0, +1))
plt.grid(False)
plt.imshow(mark_boundaries(tempp, mask));

# %% [code]
temp, mask = explanation.get_image_and_mask(label=1, positive_only=False,
                                            num_features=15, hide_rest=False,
                                            min_weight=0.0000004)
tempp = np.interp(temp, (temp.min(), temp.max()), (0, +1))
plt.grid(False)
plt.imshow(mark_boundaries(tempp, mask));

# %% [code]
#target image
img_path ='./sarscov2-ctscan-dataset/COVID/Covid (1119).png'

p_img = proc_img(img_path)

plt.rcParams['figure.figsize'] = (12.0, 10.0)
img_samp_n = cv2.imread(img_path)
plt.grid(False)
plt.imshow(img_samp_n);

# %% [code]
explanation = explainer.explain_instance(p_img[0], model.predict,
                                         top_labels=2, hide_color=0,
                                         num_samples=1000,
                                         distance_metric='cosine')

# %% [code]
temp, mask = explanation.get_image_and_mask(label=1, positive_only=True,
                                            num_features=15, hide_rest=True,
                                            min_weight=0.0000004)
tempp = np.interp(temp, (temp.min(), temp.max()), (0, +1))
plt.rcParams['figure.figsize'] = (16.0, 12.0)
plt.grid(False)
plt.imshow(mark_boundaries(tempp, mask));

# %% [code]
temp, mask = explanation.get_image_and_mask(label=1, positive_only=True,
                                            num_features=15, hide_rest=False,
                                            min_weight=0.0000004)

tempp = np.interp(temp, (temp.min(), temp.max()), (0, +1))
plt.grid(False)
plt.imshow(mark_boundaries(tempp, mask));

# %% [code]
temp, mask = explanation.get_image_and_mask(label=1, positive_only=False,
                                            num_features=15, hide_rest=False,
                                            min_weight=0.0000004)
tempp = np.interp(temp, (temp.min(), temp.max()), (0, +1))
plt.grid(False)
plt.imshow(mark_boundaries(tempp, mask));

# %% [code]
#target image
img_path ='./sarscov2-ctscan-dataset/COVID/Covid (1143).png'

p_img = proc_img(img_path)

plt.rcParams['figure.figsize'] = (12.0, 10.0)
img_samp_n = cv2.imread(img_path)
plt.grid(False)
plt.imshow(img_samp_n);

# %% [code]
explanation = explainer.explain_instance(p_img[0], model.predict,
                                         top_labels=2, hide_color=0,
                                         num_samples=1000,
                                         distance_metric='cosine')

# %% [code]
temp, mask = explanation.get_image_and_mask(label=1, positive_only=True,
                                            num_features=15, hide_rest=True,
                                            min_weight=0.0000004)
tempp = np.interp(temp, (temp.min(), temp.max()), (0, +1))
plt.rcParams['figure.figsize'] = (16.0, 12.0)
plt.grid(False)
plt.imshow(mark_boundaries(tempp, mask));

# %% [code]
temp, mask = explanation.get_image_and_mask(label=1, positive_only=True,
                                            num_features=15, hide_rest=False,
                                            min_weight=0.0000004)

tempp = np.interp(temp, (temp.min(), temp.max()), (0, +1))
plt.grid(False)
plt.imshow(mark_boundaries(tempp, mask));

# %% [code]
temp, mask = explanation.get_image_and_mask(label=1, positive_only=False,
                                            num_features=15, hide_rest=False,
                                            min_weight=0.0000004)
tempp = np.interp(temp, (temp.min(), temp.max()), (0, +1))
plt.grid(False)
plt.imshow(mark_boundaries(tempp, mask));

# %% [code]
#target image
img_path ='./sarscov2-ctscan-dataset/COVID/Covid (1165).png'

p_img = proc_img(img_path)

plt.rcParams['figure.figsize'] = (12.0, 10.0)
img_samp_n = cv2.imread(img_path)
plt.grid(False)
plt.imshow(img_samp_n);

# %% [code]
explanation = explainer.explain_instance(p_img[0], model.predict,
                                         top_labels=2, hide_color=0,
                                         num_samples=1000,
                                         distance_metric='cosine')

# %% [code]
temp, mask = explanation.get_image_and_mask(label=1, positive_only=True,
                                            num_features=15, hide_rest=True,
                                            min_weight=0.0000004)
tempp = np.interp(temp, (temp.min(), temp.max()), (0, +1))
plt.rcParams['figure.figsize'] = (16.0, 12.0)
plt.grid(False)
plt.imshow(mark_boundaries(tempp, mask));

# %% [code]
temp, mask = explanation.get_image_and_mask(label=1, positive_only=True,
                                            num_features=15, hide_rest=False,
                                            min_weight=0.0000004)

tempp = np.interp(temp, (temp.min(), temp.max()), (0, +1))
plt.grid(False)
plt.imshow(mark_boundaries(tempp, mask));

# %% [code]
temp, mask = explanation.get_image_and_mask(label=1, positive_only=False,
                                            num_features=15, hide_rest=False,
                                            min_weight=0.0000004)
tempp = np.interp(temp, (temp.min(), temp.max()), (0, +1))
plt.grid(False)
plt.imshow(mark_boundaries(tempp, mask));

# %% [code]
#target image
img_path ='./sarscov2-ctscan-dataset/COVID/Covid (1168).png'

p_img = proc_img(img_path)

plt.rcParams['figure.figsize'] = (12.0, 10.0)
img_samp_n = cv2.imread(img_path)
plt.grid(False)
plt.imshow(img_samp_n);

# %% [code]
explanation = explainer.explain_instance(p_img[0], model.predict,
                                         top_labels=2, hide_color=0,
                                         num_samples=1000,
                                         distance_metric='cosine')

# %% [code]
temp, mask = explanation.get_image_and_mask(label=1, positive_only=True,
                                            num_features=15, hide_rest=True,
                                            min_weight=0.0000004)
tempp = np.interp(temp, (temp.min(), temp.max()), (0, +1))
plt.rcParams['figure.figsize'] = (16.0, 12.0)
plt.grid(False)
plt.imshow(mark_boundaries(tempp, mask));

# %% [code]
temp, mask = explanation.get_image_and_mask(label=1, positive_only=True,
                                            num_features=15, hide_rest=False,
                                            min_weight=0.0000004)

tempp = np.interp(temp, (temp.min(), temp.max()), (0, +1))
plt.grid(False)
plt.imshow(mark_boundaries(tempp, mask));

# %% [code]
temp, mask = explanation.get_image_and_mask(label=1, positive_only=False,
                                            num_features=15, hide_rest=False,
                                            min_weight=0.0000004)
tempp = np.interp(temp, (temp.min(), temp.max()), (0, +1))
plt.grid(False)
plt.imshow(mark_boundaries(tempp, mask));

# %% [code]
#target image
img_path ='./sarscov2-ctscan-dataset/COVID/Covid (123).png'

p_img = proc_img(img_path)

plt.rcParams['figure.figsize'] = (12.0, 10.0)
img_samp_n = cv2.imread(img_path)
plt.grid(False)
plt.imshow(img_samp_n);

# %% [code]
explanation = explainer.explain_instance(p_img[0], model.predict,
                                         top_labels=2, hide_color=0,
                                         num_samples=1000,
                                         distance_metric='cosine')

# %% [code]
temp, mask = explanation.get_image_and_mask(label=1, positive_only=True,
                                            num_features=15, hide_rest=True,
                                            min_weight=0.0000004)
tempp = np.interp(temp, (temp.min(), temp.max()), (0, +1))
plt.rcParams['figure.figsize'] = (16.0, 12.0)
plt.grid(False)
plt.imshow(mark_boundaries(tempp, mask));

# %% [code]
temp, mask = explanation.get_image_and_mask(label=1, positive_only=True,
                                            num_features=15, hide_rest=False,
                                            min_weight=0.0000004)

tempp = np.interp(temp, (temp.min(), temp.max()), (0, +1))
plt.grid(False)
plt.imshow(mark_boundaries(tempp, mask));

# %% [code]
temp, mask = explanation.get_image_and_mask(label=1, positive_only=False,
                                            num_features=15, hide_rest=False,
                                            min_weight=0.0000004)
tempp = np.interp(temp, (temp.min(), temp.max()), (0, +1))
plt.grid(False)
plt.imshow(mark_boundaries(tempp, mask));

# %% [code]
#target image
img_path ='./sarscov2-ctscan-dataset/COVID/Covid (124).png'

p_img = proc_img(img_path)

plt.rcParams['figure.figsize'] = (12.0, 10.0)
img_samp_n = cv2.imread(img_path)
plt.grid(False)
plt.imshow(img_samp_n);

# %% [code]
explanation = explainer.explain_instance(p_img[0], model.predict,
                                         top_labels=2, hide_color=0,
                                         num_samples=1000,
                                         distance_metric='cosine')

# %% [code]
temp, mask = explanation.get_image_and_mask(label=1, positive_only=True,
                                            num_features=15, hide_rest=True,
                                            min_weight=0.0000004)
tempp = np.interp(temp, (temp.min(), temp.max()), (0, +1))
plt.rcParams['figure.figsize'] = (16.0, 12.0)
plt.grid(False)
plt.imshow(mark_boundaries(tempp, mask));

# %% [code]
temp, mask = explanation.get_image_and_mask(label=1, positive_only=True,
                                            num_features=15, hide_rest=False,
                                            min_weight=0.0000004)

tempp = np.interp(temp, (temp.min(), temp.max()), (0, +1))
plt.grid(False)
plt.imshow(mark_boundaries(tempp, mask));

# %% [code]
temp, mask = explanation.get_image_and_mask(label=1, positive_only=False,
                                            num_features=15, hide_rest=False,
                                            min_weight=0.0000004)
tempp = np.interp(temp, (temp.min(), temp.max()), (0, +1))
plt.grid(False)
plt.imshow(mark_boundaries(tempp, mask));

# %% [code]
#target image
img_path ='./sarscov2-ctscan-dataset/COVID/Covid (1249).png'

p_img = proc_img(img_path)

plt.rcParams['figure.figsize'] = (12.0, 10.0)
img_samp_n = cv2.imread(img_path)
plt.grid(False)
plt.imshow(img_samp_n);

# %% [code]
explanation = explainer.explain_instance(p_img[0], model.predict,
                                         top_labels=2, hide_color=0,
                                         num_samples=1000,
                                         distance_metric='cosine')

# %% [code]
temp, mask = explanation.get_image_and_mask(label=1, positive_only=True,
                                            num_features=15, hide_rest=True,
                                            min_weight=0.0000004)
tempp = np.interp(temp, (temp.min(), temp.max()), (0, +1))
plt.rcParams['figure.figsize'] = (16.0, 12.0)
plt.grid(False)
plt.imshow(mark_boundaries(tempp, mask));

# %% [code]
temp, mask = explanation.get_image_and_mask(label=1, positive_only=True,
                                            num_features=15, hide_rest=False,
                                            min_weight=0.0000004)

tempp = np.interp(temp, (temp.min(), temp.max()), (0, +1))
plt.grid(False)
plt.imshow(mark_boundaries(tempp, mask));

# %% [code]
temp, mask = explanation.get_image_and_mask(label=1, positive_only=False,
                                            num_features=15, hide_rest=False,
                                            min_weight=0.0000004)
tempp = np.interp(temp, (temp.min(), temp.max()), (0, +1))
plt.grid(False)
plt.imshow(mark_boundaries(tempp, mask));

# %% [code]
#target image
img_path ='./sarscov2-ctscan-dataset/COVID/Covid (133).png'

p_img = proc_img(img_path)

plt.rcParams['figure.figsize'] = (12.0, 10.0)
img_samp_n = cv2.imread(img_path)
plt.grid(False)
plt.imshow(img_samp_n);

# %% [code]
explanation = explainer.explain_instance(p_img[0], model.predict,
                                         top_labels=2, hide_color=0,
                                         num_samples=1000,
                                         distance_metric='cosine')

# %% [code]
temp, mask = explanation.get_image_and_mask(label=1, positive_only=True,
                                            num_features=15, hide_rest=True,
                                            min_weight=0.0000004)
tempp = np.interp(temp, (temp.min(), temp.max()), (0, +1))
plt.rcParams['figure.figsize'] = (16.0, 12.0)
plt.grid(False)
plt.imshow(mark_boundaries(tempp, mask));

# %% [code]
temp, mask = explanation.get_image_and_mask(label=1, positive_only=True,
                                            num_features=15, hide_rest=False,
                                            min_weight=0.0000004)

tempp = np.interp(temp, (temp.min(), temp.max()), (0, +1))
plt.grid(False)
plt.imshow(mark_boundaries(tempp, mask));

# %% [code]
temp, mask = explanation.get_image_and_mask(label=1, positive_only=False,
                                            num_features=15, hide_rest=False,
                                            min_weight=0.0000004)
tempp = np.interp(temp, (temp.min(), temp.max()), (0, +1))
plt.grid(False)
plt.imshow(mark_boundaries(tempp, mask));

# %% [code]
#target image
img_path ='./sarscov2-ctscan-dataset/COVID/Covid (176).png'

p_img = proc_img(img_path)

plt.rcParams['figure.figsize'] = (12.0, 10.0)
img_samp_n = cv2.imread(img_path)
plt.grid(False)
plt.imshow(img_samp_n);

# %% [code]
explanation = explainer.explain_instance(p_img[0], model.predict,
                                         top_labels=2, hide_color=0,
                                         num_samples=1000,
                                         distance_metric='cosine')

# %% [code]
temp, mask = explanation.get_image_and_mask(label=1, positive_only=True,
                                            num_features=15, hide_rest=True,
                                            min_weight=0.0000004)
tempp = np.interp(temp, (temp.min(), temp.max()), (0, +1))
plt.rcParams['figure.figsize'] = (16.0, 12.0)
plt.grid(False)
plt.imshow(mark_boundaries(tempp, mask));

# %% [code]
temp, mask = explanation.get_image_and_mask(label=1, positive_only=True,
                                            num_features=15, hide_rest=False,
                                            min_weight=0.0000004)

tempp = np.interp(temp, (temp.min(), temp.max()), (0, +1))
plt.grid(False)
plt.imshow(mark_boundaries(tempp, mask));

# %% [code]
temp, mask = explanation.get_image_and_mask(label=1, positive_only=False,
                                            num_features=15, hide_rest=False,
                                            min_weight=0.0000004)
tempp = np.interp(temp, (temp.min(), temp.max()), (0, +1))
plt.grid(False)
plt.imshow(mark_boundaries(tempp, mask));

# %% [code]
#target image
img_path ='./sarscov2-ctscan-dataset/COVID/Covid (191).png'

p_img = proc_img(img_path)

plt.rcParams['figure.figsize'] = (12.0, 10.0)
img_samp_n = cv2.imread(img_path)
plt.grid(False)
plt.imshow(img_samp_n);

# %% [code]
explanation = explainer.explain_instance(p_img[0], model.predict,
                                         top_labels=2, hide_color=0,
                                         num_samples=1000,
                                         distance_metric='cosine')

# %% [code]
temp, mask = explanation.get_image_and_mask(label=1, positive_only=True,
                                            num_features=15, hide_rest=True,
                                            min_weight=0.0000004)
tempp = np.interp(temp, (temp.min(), temp.max()), (0, +1))
plt.rcParams['figure.figsize'] = (16.0, 12.0)
plt.grid(False)
plt.imshow(mark_boundaries(tempp, mask));

# %% [code]
temp, mask = explanation.get_image_and_mask(label=1, positive_only=True,
                                            num_features=15, hide_rest=False,
                                            min_weight=0.0000004)

tempp = np.interp(temp, (temp.min(), temp.max()), (0, +1))
plt.grid(False)
plt.imshow(mark_boundaries(tempp, mask));

# %% [code]
temp, mask = explanation.get_image_and_mask(label=1, positive_only=False,
                                            num_features=15, hide_rest=False,
                                            min_weight=0.0000004)
tempp = np.interp(temp, (temp.min(), temp.max()), (0, +1))
plt.grid(False)
plt.imshow(mark_boundaries(tempp, mask));

# %% [code]
#target image
img_path ='./sarscov2-ctscan-dataset/COVID/Covid (22).png'

p_img = proc_img(img_path)

plt.rcParams['figure.figsize'] = (12.0, 10.0)
img_samp_n = cv2.imread(img_path)
plt.grid(False)
plt.imshow(img_samp_n);

# %% [code]
explanation = explainer.explain_instance(p_img[0], model.predict,
                                         top_labels=2, hide_color=0,
                                         num_samples=1000,
                                         distance_metric='cosine')

# %% [code]
temp, mask = explanation.get_image_and_mask(label=1, positive_only=True,
                                            num_features=15, hide_rest=True,
                                            min_weight=0.0000004)
tempp = np.interp(temp, (temp.min(), temp.max()), (0, +1))
plt.rcParams['figure.figsize'] = (16.0, 12.0)
plt.grid(False)
plt.imshow(mark_boundaries(tempp, mask));

# %% [code]
temp, mask = explanation.get_image_and_mask(label=1, positive_only=True,
                                            num_features=15, hide_rest=False,
                                            min_weight=0.0000004)

tempp = np.interp(temp, (temp.min(), temp.max()), (0, +1))
plt.grid(False)
plt.imshow(mark_boundaries(tempp, mask));

# %% [code]
temp, mask = explanation.get_image_and_mask(label=1, positive_only=False,
                                            num_features=15, hide_rest=False,
                                            min_weight=0.0000004)
tempp = np.interp(temp, (temp.min(), temp.max()), (0, +1))
plt.grid(False)
plt.imshow(mark_boundaries(tempp, mask));

# %% [code]
#target image
img_path ='./sarscov2-ctscan-dataset/COVID/Covid (221).png'

p_img = proc_img(img_path)

plt.rcParams['figure.figsize'] = (12.0, 10.0)
img_samp_n = cv2.imread(img_path)
plt.grid(False)
plt.imshow(img_samp_n);

# %% [code]
explanation = explainer.explain_instance(p_img[0], model.predict,
                                         top_labels=2, hide_color=0,
                                         num_samples=1000,
                                         distance_metric='cosine')

# %% [code]
temp, mask = explanation.get_image_and_mask(label=1, positive_only=True,
                                            num_features=15, hide_rest=True,
                                            min_weight=0.0000004)
tempp = np.interp(temp, (temp.min(), temp.max()), (0, +1))
plt.rcParams['figure.figsize'] = (16.0, 12.0)
plt.grid(False)
plt.imshow(mark_boundaries(tempp, mask));

# %% [code]
temp, mask = explanation.get_image_and_mask(label=1, positive_only=True,
                                            num_features=15, hide_rest=False,
                                            min_weight=0.0000004)

tempp = np.interp(temp, (temp.min(), temp.max()), (0, +1))
plt.grid(False)
plt.imshow(mark_boundaries(tempp, mask));

# %% [code]
temp, mask = explanation.get_image_and_mask(label=1, positive_only=False,
                                            num_features=15, hide_rest=False,
                                            min_weight=0.0000004)
tempp = np.interp(temp, (temp.min(), temp.max()), (0, +1))
plt.grid(False)
plt.imshow(mark_boundaries(tempp, mask));

# %% [code]
#target image
img_path ='./sarscov2-ctscan-dataset/COVID/Covid (245).png'

p_img = proc_img(img_path)

plt.rcParams['figure.figsize'] = (12.0, 10.0)
img_samp_n = cv2.imread(img_path)
plt.grid(False)
plt.imshow(img_samp_n);

# %% [code]
explanation = explainer.explain_instance(p_img[0], model.predict,
                                         top_labels=2, hide_color=0,
                                         num_samples=1000,
                                         distance_metric='cosine')

# %% [code]
temp, mask = explanation.get_image_and_mask(label=1, positive_only=True,
                                            num_features=15, hide_rest=True,
                                            min_weight=0.0000004)
tempp = np.interp(temp, (temp.min(), temp.max()), (0, +1))
plt.rcParams['figure.figsize'] = (16.0, 12.0)
plt.grid(False)
plt.imshow(mark_boundaries(tempp, mask));

# %% [code]
temp, mask = explanation.get_image_and_mask(label=1, positive_only=True,
                                            num_features=15, hide_rest=False,
                                            min_weight=0.0000004)

tempp = np.interp(temp, (temp.min(), temp.max()), (0, +1))
plt.grid(False)
plt.imshow(mark_boundaries(tempp, mask));

# %% [code]
temp, mask = explanation.get_image_and_mask(label=1, positive_only=False,
                                            num_features=15, hide_rest=False,
                                            min_weight=0.0000004)
tempp = np.interp(temp, (temp.min(), temp.max()), (0, +1))
plt.grid(False)
plt.imshow(mark_boundaries(tempp, mask));

# %% [code]
#target image
img_path ='./sarscov2-ctscan-dataset/COVID/Covid (27).png'

p_img = proc_img(img_path)

plt.rcParams['figure.figsize'] = (12.0, 10.0)
img_samp_n = cv2.imread(img_path)
plt.grid(False)
plt.imshow(img_samp_n);

# %% [code]
explanation = explainer.explain_instance(p_img[0], model.predict,
                                         top_labels=2, hide_color=0,
                                         num_samples=1000,
                                         distance_metric='cosine')

# %% [code]
temp, mask = explanation.get_image_and_mask(label=1, positive_only=True,
                                            num_features=15, hide_rest=True,
                                            min_weight=0.0000004)
tempp = np.interp(temp, (temp.min(), temp.max()), (0, +1))
plt.rcParams['figure.figsize'] = (16.0, 12.0)
plt.grid(False)
plt.imshow(mark_boundaries(tempp, mask));

# %% [code]
temp, mask = explanation.get_image_and_mask(label=1, positive_only=True,
                                            num_features=15, hide_rest=False,
                                            min_weight=0.0000004)

tempp = np.interp(temp, (temp.min(), temp.max()), (0, +1))
plt.grid(False)
plt.imshow(mark_boundaries(tempp, mask));

# %% [code]
temp, mask = explanation.get_image_and_mask(label=1, positive_only=False,
                                            num_features=15, hide_rest=False,
                                            min_weight=0.0000004)
tempp = np.interp(temp, (temp.min(), temp.max()), (0, +1))
plt.grid(False)
plt.imshow(mark_boundaries(tempp, mask));

# %% [code]
#target image
img_path ='./sarscov2-ctscan-dataset/COVID/Covid (333).png'

p_img = proc_img(img_path)

plt.rcParams['figure.figsize'] = (12.0, 10.0)
img_samp_n = cv2.imread(img_path)
plt.grid(False)
plt.imshow(img_samp_n);

# %% [code]
explanation = explainer.explain_instance(p_img[0], model.predict,
                                         top_labels=2, hide_color=0,
                                         num_samples=1000,
                                         distance_metric='cosine')

# %% [code]
temp, mask = explanation.get_image_and_mask(label=1, positive_only=True,
                                            num_features=15, hide_rest=True,
                                            min_weight=0.0000004)
tempp = np.interp(temp, (temp.min(), temp.max()), (0, +1))
plt.rcParams['figure.figsize'] = (16.0, 12.0)
plt.grid(False)
plt.imshow(mark_boundaries(tempp, mask));

# %% [code]
temp, mask = explanation.get_image_and_mask(label=1, positive_only=True,
                                            num_features=15, hide_rest=False,
                                            min_weight=0.0000004)

tempp = np.interp(temp, (temp.min(), temp.max()), (0, +1))
plt.grid(False)
plt.imshow(mark_boundaries(tempp, mask));

# %% [code]
temp, mask = explanation.get_image_and_mask(label=1, positive_only=False,
                                            num_features=15, hide_rest=False,
                                            min_weight=0.0000004)
tempp = np.interp(temp, (temp.min(), temp.max()), (0, +1))
plt.grid(False)
plt.imshow(mark_boundaries(tempp, mask));

# %% [code]
#target image
img_path ='./sarscov2-ctscan-dataset/COVID/Covid (3).png'

p_img = proc_img(img_path)

plt.rcParams['figure.figsize'] = (12.0, 10.0)
img_samp_n = cv2.imread(img_path)
plt.grid(False)
plt.imshow(img_samp_n);

# %% [code]
explanation = explainer.explain_instance(p_img[0], model.predict,
                                         top_labels=2, hide_color=0,
                                         num_samples=1000,
                                         distance_metric='cosine')

# %% [code]
temp, mask = explanation.get_image_and_mask(label=1, positive_only=True,
                                            num_features=15, hide_rest=True,
                                            min_weight=0.0000004)
tempp = np.interp(temp, (temp.min(), temp.max()), (0, +1))
plt.rcParams['figure.figsize'] = (16.0, 12.0)
plt.grid(False)
plt.imshow(mark_boundaries(tempp, mask));

# %% [code]
temp, mask = explanation.get_image_and_mask(label=1, positive_only=True,
                                            num_features=15, hide_rest=False,
                                            min_weight=0.0000004)

tempp = np.interp(temp, (temp.min(), temp.max()), (0, +1))
plt.grid(False)
plt.imshow(mark_boundaries(tempp, mask));

# %% [code]
temp, mask = explanation.get_image_and_mask(label=1, positive_only=False,
                                            num_features=15, hide_rest=False,
                                            min_weight=0.0000004)
tempp = np.interp(temp, (temp.min(), temp.max()), (0, +1))
plt.grid(False)
plt.imshow(mark_boundaries(tempp, mask));

# %% [code]
#target image
img_path ='./sarscov2-ctscan-dataset/COVID/Covid (31).png'

p_img = proc_img(img_path)

plt.rcParams['figure.figsize'] = (12.0, 10.0)
img_samp_n = cv2.imread(img_path)
plt.grid(False)
plt.imshow(img_samp_n);

# %% [code]
explanation = explainer.explain_instance(p_img[0], model.predict,
                                         top_labels=2, hide_color=0,
                                         num_samples=1000,
                                         distance_metric='cosine')

# %% [code]
temp, mask = explanation.get_image_and_mask(label=1, positive_only=True,
                                            num_features=15, hide_rest=True,
                                            min_weight=0.0000004)
tempp = np.interp(temp, (temp.min(), temp.max()), (0, +1))
plt.rcParams['figure.figsize'] = (16.0, 12.0)
plt.grid(False)
plt.imshow(mark_boundaries(tempp, mask));

# %% [code]
temp, mask = explanation.get_image_and_mask(label=1, positive_only=True,
                                            num_features=15, hide_rest=False,
                                            min_weight=0.0000004)

tempp = np.interp(temp, (temp.min(), temp.max()), (0, +1))
plt.grid(False)
plt.imshow(mark_boundaries(tempp, mask));

# %% [code]
temp, mask = explanation.get_image_and_mask(label=1, positive_only=False,
                                            num_features=15, hide_rest=False,
                                            min_weight=0.0000004)
tempp = np.interp(temp, (temp.min(), temp.max()), (0, +1))
plt.grid(False)
plt.imshow(mark_boundaries(tempp, mask));

# %% [code]
#target image
img_path ='./sarscov2-ctscan-dataset/COVID/Covid (4).png'

p_img = proc_img(img_path)

plt.rcParams['figure.figsize'] = (12.0, 10.0)
img_samp_n = cv2.imread(img_path)
plt.grid(False)
plt.imshow(img_samp_n);

# %% [code]
explanation = explainer.explain_instance(p_img[0], model.predict,
                                         top_labels=2, hide_color=0,
                                         num_samples=1000,
                                         distance_metric='cosine')

# %% [code]
temp, mask = explanation.get_image_and_mask(label=1, positive_only=True,
                                            num_features=15, hide_rest=True,
                                            min_weight=0.0000004)
tempp = np.interp(temp, (temp.min(), temp.max()), (0, +1))
plt.rcParams['figure.figsize'] = (16.0, 12.0)
plt.grid(False)
plt.imshow(mark_boundaries(tempp, mask));

# %% [code]
temp, mask = explanation.get_image_and_mask(label=1, positive_only=True,
                                            num_features=15, hide_rest=False,
                                            min_weight=0.0000004)

tempp = np.interp(temp, (temp.min(), temp.max()), (0, +1))
plt.grid(False)
plt.imshow(mark_boundaries(tempp, mask));

# %% [code]
temp, mask = explanation.get_image_and_mask(label=1, positive_only=False,
                                            num_features=15, hide_rest=False,
                                            min_weight=0.0000004)
tempp = np.interp(temp, (temp.min(), temp.max()), (0, +1))
plt.grid(False)
plt.imshow(mark_boundaries(tempp, mask));

# %% [code]


# %% [code]


# %% [markdown]
## Non Covid

# %% [code]
#target image
img_path ='./sarscov2-ctscan-dataset/non-COVID/Non-Covid (1039).png'

p_img = proc_img(img_path)

plt.rcParams['figure.figsize'] = (12.0, 10.0)
img_samp_n = cv2.imread(img_path)
plt.grid(False)
plt.imshow(img_samp_n);

# %% [code]
explanation = explainer.explain_instance(p_img[0], model.predict,
                                         top_labels=2, hide_color=0,
                                         num_samples=1000,
                                         distance_metric='cosine')

# %% [code]
temp, mask = explanation.get_image_and_mask(label=1, positive_only=True,
                                            num_features=15, hide_rest=True,
                                            min_weight=0.0000004)
tempp = np.interp(temp, (temp.min(), temp.max()), (0, +1))
plt.rcParams['figure.figsize'] = (16.0, 12.0)
plt.grid(False)
plt.imshow(mark_boundaries(tempp, mask));

# %% [code]
temp, mask = explanation.get_image_and_mask(label=1, positive_only=True,
                                            num_features=15, hide_rest=False,
                                            min_weight=0.0000004)

tempp = np.interp(temp, (temp.min(), temp.max()), (0, +1))
plt.grid(False)
plt.imshow(mark_boundaries(tempp, mask));

# %% [code]
temp, mask = explanation.get_image_and_mask(label=1, positive_only=False,
                                            num_features=15, hide_rest=False,
                                            min_weight=0.0000004)
tempp = np.interp(temp, (temp.min(), temp.max()), (0, +1))
plt.grid(False)
plt.imshow(mark_boundaries(tempp, mask));

# %% [code]
#target image
img_path ='./sarscov2-ctscan-dataset/non-COVID/Non-Covid (1088).png'

p_img = proc_img(img_path)

plt.rcParams['figure.figsize'] = (12.0, 10.0)
img_samp_n = cv2.imread(img_path)
plt.grid(False)
plt.imshow(img_samp_n);

# %% [code]
explanation = explainer.explain_instance(p_img[0], model.predict,
                                         top_labels=2, hide_color=0,
                                         num_samples=1000,
                                         distance_metric='cosine')

# %% [code]
temp, mask = explanation.get_image_and_mask(label=1, positive_only=True,
                                            num_features=15, hide_rest=True,
                                            min_weight=0.0000004)
tempp = np.interp(temp, (temp.min(), temp.max()), (0, +1))
plt.rcParams['figure.figsize'] = (16.0, 12.0)
plt.grid(False)
plt.imshow(mark_boundaries(tempp, mask));

# %% [code]
temp, mask = explanation.get_image_and_mask(label=1, positive_only=True,
                                            num_features=15, hide_rest=False,
                                            min_weight=0.0000004)

tempp = np.interp(temp, (temp.min(), temp.max()), (0, +1))
plt.grid(False)
plt.imshow(mark_boundaries(tempp, mask));

# %% [code]
temp, mask = explanation.get_image_and_mask(label=1, positive_only=False,
                                            num_features=15, hide_rest=False,
                                            min_weight=0.0000004)
tempp = np.interp(temp, (temp.min(), temp.max()), (0, +1))
plt.grid(False)
plt.imshow(mark_boundaries(tempp, mask));

# %% [code]
#target image
img_path ='./sarscov2-ctscan-dataset/non-COVID/Non-Covid (1132).png'

p_img = proc_img(img_path)

plt.rcParams['figure.figsize'] = (12.0, 10.0)
img_samp_n = cv2.imread(img_path)
plt.grid(False)
plt.imshow(img_samp_n);

# %% [code]
explanation = explainer.explain_instance(p_img[0], model.predict,
                                         top_labels=2, hide_color=0,
                                         num_samples=1000,
                                         distance_metric='cosine')

# %% [code]
temp, mask = explanation.get_image_and_mask(label=1, positive_only=True,
                                            num_features=15, hide_rest=True,
                                            min_weight=0.0000004)
tempp = np.interp(temp, (temp.min(), temp.max()), (0, +1))
plt.rcParams['figure.figsize'] = (16.0, 12.0)
plt.grid(False)
plt.imshow(mark_boundaries(tempp, mask));

# %% [code]
temp, mask = explanation.get_image_and_mask(label=1, positive_only=True,
                                            num_features=15, hide_rest=False,
                                            min_weight=0.0000004)

tempp = np.interp(temp, (temp.min(), temp.max()), (0, +1))
plt.grid(False)
plt.imshow(mark_boundaries(tempp, mask));

# %% [code]
temp, mask = explanation.get_image_and_mask(label=1, positive_only=False,
                                            num_features=15, hide_rest=False,
                                            min_weight=0.0000004)
tempp = np.interp(temp, (temp.min(), temp.max()), (0, +1))
plt.grid(False)
plt.imshow(mark_boundaries(tempp, mask));

# %% [code]
#target image
img_path ='./sarscov2-ctscan-dataset/non-COVID/Non-Covid (1157).png'

p_img = proc_img(img_path)

plt.rcParams['figure.figsize'] = (12.0, 10.0)
img_samp_n = cv2.imread(img_path)
plt.grid(False)
plt.imshow(img_samp_n);

# %% [code]
explanation = explainer.explain_instance(p_img[0], model.predict,
                                         top_labels=2, hide_color=0,
                                         num_samples=1000,
                                         distance_metric='cosine')

# %% [code]
temp, mask = explanation.get_image_and_mask(label=1, positive_only=True,
                                            num_features=15, hide_rest=True,
                                            min_weight=0.0000004)
tempp = np.interp(temp, (temp.min(), temp.max()), (0, +1))
plt.rcParams['figure.figsize'] = (16.0, 12.0)
plt.grid(False)
plt.imshow(mark_boundaries(tempp, mask));

# %% [code]
temp, mask = explanation.get_image_and_mask(label=1, positive_only=True,
                                            num_features=15, hide_rest=False,
                                            min_weight=0.0000004)

tempp = np.interp(temp, (temp.min(), temp.max()), (0, +1))
plt.grid(False)
plt.imshow(mark_boundaries(tempp, mask));

# %% [code]
temp, mask = explanation.get_image_and_mask(label=1, positive_only=False,
                                            num_features=15, hide_rest=False,
                                            min_weight=0.0000004)
tempp = np.interp(temp, (temp.min(), temp.max()), (0, +1))
plt.grid(False)
plt.imshow(mark_boundaries(tempp, mask));

# %% [code]
#target image
img_path ='./sarscov2-ctscan-dataset/non-COVID/Non-Covid (1195).png'

p_img = proc_img(img_path)

plt.rcParams['figure.figsize'] = (12.0, 10.0)
img_samp_n = cv2.imread(img_path)
plt.grid(False)
plt.imshow(img_samp_n);

# %% [code]
explanation = explainer.explain_instance(p_img[0], model.predict,
                                         top_labels=2, hide_color=0,
                                         num_samples=1000,
                                         distance_metric='cosine')

# %% [code]
temp, mask = explanation.get_image_and_mask(label=1, positive_only=True,
                                            num_features=15, hide_rest=True,
                                            min_weight=0.0000004)
tempp = np.interp(temp, (temp.min(), temp.max()), (0, +1))
plt.rcParams['figure.figsize'] = (16.0, 12.0)
plt.grid(False)
plt.imshow(mark_boundaries(tempp, mask));

# %% [code]
temp, mask = explanation.get_image_and_mask(label=1, positive_only=True,
                                            num_features=15, hide_rest=False,
                                            min_weight=0.0000004)

tempp = np.interp(temp, (temp.min(), temp.max()), (0, +1))
plt.grid(False)
plt.imshow(mark_boundaries(tempp, mask));

# %% [code]
temp, mask = explanation.get_image_and_mask(label=1, positive_only=False,
                                            num_features=15, hide_rest=False,
                                            min_weight=0.0000004)
tempp = np.interp(temp, (temp.min(), temp.max()), (0, +1))
plt.grid(False)
plt.imshow(mark_boundaries(tempp, mask));

# %% [code]
#target image
img_path ='./sarscov2-ctscan-dataset/non-COVID/Non-Covid (1198).png'

p_img = proc_img(img_path)

plt.rcParams['figure.figsize'] = (12.0, 10.0)
img_samp_n = cv2.imread(img_path)
plt.grid(False)
plt.imshow(img_samp_n);

# %% [code]
explanation = explainer.explain_instance(p_img[0], model.predict,
                                         top_labels=2, hide_color=0,
                                         num_samples=1000,
                                         distance_metric='cosine')

# %% [code]
temp, mask = explanation.get_image_and_mask(label=1, positive_only=True,
                                            num_features=15, hide_rest=True,
                                            min_weight=0.0000004)
tempp = np.interp(temp, (temp.min(), temp.max()), (0, +1))
plt.rcParams['figure.figsize'] = (16.0, 12.0)
plt.grid(False)
plt.imshow(mark_boundaries(tempp, mask));

# %% [code]
temp, mask = explanation.get_image_and_mask(label=1, positive_only=True,
                                            num_features=15, hide_rest=False,
                                            min_weight=0.0000004)

tempp = np.interp(temp, (temp.min(), temp.max()), (0, +1))
plt.grid(False)
plt.imshow(mark_boundaries(tempp, mask));

# %% [code]
temp, mask = explanation.get_image_and_mask(label=1, positive_only=False,
                                            num_features=15, hide_rest=False,
                                            min_weight=0.0000004)
tempp = np.interp(temp, (temp.min(), temp.max()), (0, +1))
plt.grid(False)
plt.imshow(mark_boundaries(tempp, mask));

# %% [code]
#target image
img_path ='./sarscov2-ctscan-dataset/non-COVID/Non-Covid (130).png'

p_img = proc_img(img_path)

plt.rcParams['figure.figsize'] = (12.0, 10.0)
img_samp_n = cv2.imread(img_path)
plt.grid(False)
plt.imshow(img_samp_n);

# %% [code]
explanation = explainer.explain_instance(p_img[0], model.predict,
                                         top_labels=2, hide_color=0,
                                         num_samples=1000,
                                         distance_metric='cosine')

# %% [code]
temp, mask = explanation.get_image_and_mask(label=1, positive_only=True,
                                            num_features=15, hide_rest=True,
                                            min_weight=0.0000004)
tempp = np.interp(temp, (temp.min(), temp.max()), (0, +1))
plt.rcParams['figure.figsize'] = (16.0, 12.0)
plt.grid(False)
plt.imshow(mark_boundaries(tempp, mask));

# %% [code]
temp, mask = explanation.get_image_and_mask(label=1, positive_only=True,
                                            num_features=15, hide_rest=False,
                                            min_weight=0.0000004)

tempp = np.interp(temp, (temp.min(), temp.max()), (0, +1))
plt.grid(False)
plt.imshow(mark_boundaries(tempp, mask));

# %% [code]
temp, mask = explanation.get_image_and_mask(label=1, positive_only=False,
                                            num_features=15, hide_rest=False,
                                            min_weight=0.0000004)
tempp = np.interp(temp, (temp.min(), temp.max()), (0, +1))
plt.grid(False)
plt.imshow(mark_boundaries(tempp, mask));

# %% [code]
#target image
img_path ='./sarscov2-ctscan-dataset/non-COVID/Non-Covid (157).png'

p_img = proc_img(img_path)

plt.rcParams['figure.figsize'] = (12.0, 10.0)
img_samp_n = cv2.imread(img_path)
plt.grid(False)
plt.imshow(img_samp_n);

# %% [code]
explanation = explainer.explain_instance(p_img[0], model.predict,
                                         top_labels=2, hide_color=0,
                                         num_samples=1000,
                                         distance_metric='cosine')

# %% [code]
temp, mask = explanation.get_image_and_mask(label=1, positive_only=True,
                                            num_features=15, hide_rest=True,
                                            min_weight=0.0000004)
tempp = np.interp(temp, (temp.min(), temp.max()), (0, +1))
plt.rcParams['figure.figsize'] = (16.0, 12.0)
plt.grid(False)
plt.imshow(mark_boundaries(tempp, mask));

# %% [code]
temp, mask = explanation.get_image_and_mask(label=1, positive_only=True,
                                            num_features=15, hide_rest=False,
                                            min_weight=0.0000004)

tempp = np.interp(temp, (temp.min(), temp.max()), (0, +1))
plt.grid(False)
plt.imshow(mark_boundaries(tempp, mask));

# %% [code]
temp, mask = explanation.get_image_and_mask(label=1, positive_only=False,
                                            num_features=15, hide_rest=False,
                                            min_weight=0.0000004)
tempp = np.interp(temp, (temp.min(), temp.max()), (0, +1))
plt.grid(False)
plt.imshow(mark_boundaries(tempp, mask));

# %% [code]
#target image
img_path ='./sarscov2-ctscan-dataset/non-COVID/Non-Covid (186).png'

p_img = proc_img(img_path)

plt.rcParams['figure.figsize'] = (12.0, 10.0)
img_samp_n = cv2.imread(img_path)
plt.grid(False)
plt.imshow(img_samp_n);

# %% [code]
explanation = explainer.explain_instance(p_img[0], model.predict,
                                         top_labels=2, hide_color=0,
                                         num_samples=1000,
                                         distance_metric='cosine')

# %% [code]
temp, mask = explanation.get_image_and_mask(label=1, positive_only=True,
                                            num_features=15, hide_rest=True,
                                            min_weight=0.0000004)
tempp = np.interp(temp, (temp.min(), temp.max()), (0, +1))
plt.rcParams['figure.figsize'] = (16.0, 12.0)
plt.grid(False)
plt.imshow(mark_boundaries(tempp, mask));

# %% [code]
temp, mask = explanation.get_image_and_mask(label=1, positive_only=True,
                                            num_features=15, hide_rest=False,
                                            min_weight=0.0000004)

tempp = np.interp(temp, (temp.min(), temp.max()), (0, +1))
plt.grid(False)
plt.imshow(mark_boundaries(tempp, mask));

# %% [code]
temp, mask = explanation.get_image_and_mask(label=1, positive_only=False,
                                            num_features=15, hide_rest=False,
                                            min_weight=0.0000004)
tempp = np.interp(temp, (temp.min(), temp.max()), (0, +1))
plt.grid(False)
plt.imshow(mark_boundaries(tempp, mask));

# %% [code]
#target image
img_path ='./sarscov2-ctscan-dataset/non-COVID/Non-Covid (211).png'

p_img = proc_img(img_path)

plt.rcParams['figure.figsize'] = (12.0, 10.0)
img_samp_n = cv2.imread(img_path)
plt.grid(False)
plt.imshow(img_samp_n);

# %% [code]
explanation = explainer.explain_instance(p_img[0], model.predict,
                                         top_labels=2, hide_color=0,
                                         num_samples=1000,
                                         distance_metric='cosine')

# %% [code]
temp, mask = explanation.get_image_and_mask(label=1, positive_only=True,
                                            num_features=15, hide_rest=True,
                                            min_weight=0.0000004)
tempp = np.interp(temp, (temp.min(), temp.max()), (0, +1))
plt.rcParams['figure.figsize'] = (16.0, 12.0)
plt.grid(False)
plt.imshow(mark_boundaries(tempp, mask));

# %% [code]
temp, mask = explanation.get_image_and_mask(label=1, positive_only=True,
                                            num_features=15, hide_rest=False,
                                            min_weight=0.0000004)

tempp = np.interp(temp, (temp.min(), temp.max()), (0, +1))
plt.grid(False)
plt.imshow(mark_boundaries(tempp, mask));

# %% [code]
temp, mask = explanation.get_image_and_mask(label=1, positive_only=False,
                                            num_features=15, hide_rest=False,
                                            min_weight=0.0000004)
tempp = np.interp(temp, (temp.min(), temp.max()), (0, +1))
plt.grid(False)
plt.imshow(mark_boundaries(tempp, mask));

# %% [code]
#target image
img_path ='./sarscov2-ctscan-dataset/non-COVID/Non-Covid (22).png'

p_img = proc_img(img_path)

plt.rcParams['figure.figsize'] = (12.0, 10.0)
img_samp_n = cv2.imread(img_path)
plt.grid(False)
plt.imshow(img_samp_n);

# %% [code]
explanation = explainer.explain_instance(p_img[0], model.predict,
                                         top_labels=2, hide_color=0,
                                         num_samples=1000,
                                         distance_metric='cosine')

# %% [code]
temp, mask = explanation.get_image_and_mask(label=1, positive_only=True,
                                            num_features=15, hide_rest=True,
                                            min_weight=0.0000004)
tempp = np.interp(temp, (temp.min(), temp.max()), (0, +1))
plt.rcParams['figure.figsize'] = (16.0, 12.0)
plt.grid(False)
plt.imshow(mark_boundaries(tempp, mask));

# %% [code]
temp, mask = explanation.get_image_and_mask(label=1, positive_only=True,
                                            num_features=15, hide_rest=False,
                                            min_weight=0.0000004)

tempp = np.interp(temp, (temp.min(), temp.max()), (0, +1))
plt.grid(False)
plt.imshow(mark_boundaries(tempp, mask));

# %% [code]
temp, mask = explanation.get_image_and_mask(label=1, positive_only=False,
                                            num_features=15, hide_rest=False,
                                            min_weight=0.0000004)
tempp = np.interp(temp, (temp.min(), temp.max()), (0, +1))
plt.grid(False)
plt.imshow(mark_boundaries(tempp, mask));

# %% [code]
#target image
img_path ='./sarscov2-ctscan-dataset/non-COVID/Non-Covid (254).png'

p_img = proc_img(img_path)

plt.rcParams['figure.figsize'] = (12.0, 10.0)
img_samp_n = cv2.imread(img_path)
plt.grid(False)
plt.imshow(img_samp_n);

# %% [code]
explanation = explainer.explain_instance(p_img[0], model.predict,
                                         top_labels=2, hide_color=0,
                                         num_samples=1000,
                                         distance_metric='cosine')

# %% [code]
temp, mask = explanation.get_image_and_mask(label=1, positive_only=True,
                                            num_features=15, hide_rest=True,
                                            min_weight=0.0000004)
tempp = np.interp(temp, (temp.min(), temp.max()), (0, +1))
plt.rcParams['figure.figsize'] = (16.0, 12.0)
plt.grid(False)
plt.imshow(mark_boundaries(tempp, mask));

# %% [code]
temp, mask = explanation.get_image_and_mask(label=1, positive_only=True,
                                            num_features=15, hide_rest=False,
                                            min_weight=0.0000004)

tempp = np.interp(temp, (temp.min(), temp.max()), (0, +1))
plt.grid(False)
plt.imshow(mark_boundaries(tempp, mask));

# %% [code]
temp, mask = explanation.get_image_and_mask(label=1, positive_only=False,
                                            num_features=15, hide_rest=False,
                                            min_weight=0.0000004)
tempp = np.interp(temp, (temp.min(), temp.max()), (0, +1))
plt.grid(False)
plt.imshow(mark_boundaries(tempp, mask));

# %% [code]
#target image
img_path ='./sarscov2-ctscan-dataset/non-COVID/Non-Covid (269).png'

p_img = proc_img(img_path)

plt.rcParams['figure.figsize'] = (12.0, 10.0)
img_samp_n = cv2.imread(img_path)
plt.grid(False)
plt.imshow(img_samp_n);

# %% [code]
explanation = explainer.explain_instance(p_img[0], model.predict,
                                         top_labels=2, hide_color=0,
                                         num_samples=1000,
                                         distance_metric='cosine')

# %% [code]
temp, mask = explanation.get_image_and_mask(label=1, positive_only=True,
                                            num_features=15, hide_rest=True,
                                            min_weight=0.0000004)
tempp = np.interp(temp, (temp.min(), temp.max()), (0, +1))
plt.rcParams['figure.figsize'] = (16.0, 12.0)
plt.grid(False)
plt.imshow(mark_boundaries(tempp, mask));

# %% [code]
temp, mask = explanation.get_image_and_mask(label=1, positive_only=True,
                                            num_features=15, hide_rest=False,
                                            min_weight=0.0000004)

tempp = np.interp(temp, (temp.min(), temp.max()), (0, +1))
plt.grid(False)
plt.imshow(mark_boundaries(tempp, mask));

# %% [code]
temp, mask = explanation.get_image_and_mask(label=1, positive_only=False,
                                            num_features=15, hide_rest=False,
                                            min_weight=0.0000004)
tempp = np.interp(temp, (temp.min(), temp.max()), (0, +1))
plt.grid(False)
plt.imshow(mark_boundaries(tempp, mask));

# %% [code]
#target image
img_path ='./sarscov2-ctscan-dataset/non-COVID/Non-Covid (312).png'

p_img = proc_img(img_path)

plt.rcParams['figure.figsize'] = (12.0, 10.0)
img_samp_n = cv2.imread(img_path)
plt.grid(False)
plt.imshow(img_samp_n);

# %% [code]
explanation = explainer.explain_instance(p_img[0], model.predict,
                                         top_labels=2, hide_color=0,
                                         num_samples=1000,
                                         distance_metric='cosine')

# %% [code]
temp, mask = explanation.get_image_and_mask(label=1, positive_only=True,
                                            num_features=15, hide_rest=True,
                                            min_weight=0.0000004)
tempp = np.interp(temp, (temp.min(), temp.max()), (0, +1))
plt.rcParams['figure.figsize'] = (16.0, 12.0)
plt.grid(False)
plt.imshow(mark_boundaries(tempp, mask));

# %% [code]
temp, mask = explanation.get_image_and_mask(label=1, positive_only=True,
                                            num_features=15, hide_rest=False,
                                            min_weight=0.0000004)

tempp = np.interp(temp, (temp.min(), temp.max()), (0, +1))
plt.grid(False)
plt.imshow(mark_boundaries(tempp, mask));

# %% [code]
temp, mask = explanation.get_image_and_mask(label=1, positive_only=False,
                                            num_features=15, hide_rest=False,
                                            min_weight=0.0000004)
tempp = np.interp(temp, (temp.min(), temp.max()), (0, +1))
plt.grid(False)
plt.imshow(mark_boundaries(tempp, mask));

# %% [code]
#target image
img_path ='./sarscov2-ctscan-dataset/non-COVID/Non-Covid (341).png'

p_img = proc_img(img_path)

plt.rcParams['figure.figsize'] = (12.0, 10.0)
img_samp_n = cv2.imread(img_path)
plt.grid(False)
plt.imshow(img_samp_n);

# %% [code]
explanation = explainer.explain_instance(p_img[0], model.predict,
                                         top_labels=2, hide_color=0,
                                         num_samples=1000,
                                         distance_metric='cosine')

# %% [code]
temp, mask = explanation.get_image_and_mask(label=1, positive_only=True,
                                            num_features=15, hide_rest=True,
                                            min_weight=0.0000004)
tempp = np.interp(temp, (temp.min(), temp.max()), (0, +1))
plt.rcParams['figure.figsize'] = (16.0, 12.0)
plt.grid(False)
plt.imshow(mark_boundaries(tempp, mask));

# %% [code]
temp, mask = explanation.get_image_and_mask(label=1, positive_only=True,
                                            num_features=15, hide_rest=False,
                                            min_weight=0.0000004)

tempp = np.interp(temp, (temp.min(), temp.max()), (0, +1))
plt.grid(False)
plt.imshow(mark_boundaries(tempp, mask));

# %% [code]
temp, mask = explanation.get_image_and_mask(label=1, positive_only=False,
                                            num_features=15, hide_rest=False,
                                            min_weight=0.0000004)
tempp = np.interp(temp, (temp.min(), temp.max()), (0, +1))
plt.grid(False)
plt.imshow(mark_boundaries(tempp, mask));

# %% [code]
#target image
img_path ='./sarscov2-ctscan-dataset/non-COVID/Non-Covid (333).png'

p_img = proc_img(img_path)

plt.rcParams['figure.figsize'] = (12.0, 10.0)
img_samp_n = cv2.imread(img_path)
plt.grid(False)
plt.imshow(img_samp_n);

# %% [code]
explanation = explainer.explain_instance(p_img[0], model.predict,
                                         top_labels=2, hide_color=0,
                                         num_samples=1000,
                                         distance_metric='cosine')

# %% [code]
temp, mask = explanation.get_image_and_mask(label=1, positive_only=True,
                                            num_features=15, hide_rest=True,
                                            min_weight=0.0000004)
tempp = np.interp(temp, (temp.min(), temp.max()), (0, +1))
plt.rcParams['figure.figsize'] = (16.0, 12.0)
plt.grid(False)
plt.imshow(mark_boundaries(tempp, mask));

# %% [code]
temp, mask = explanation.get_image_and_mask(label=1, positive_only=True,
                                            num_features=15, hide_rest=False,
                                            min_weight=0.0000004)

tempp = np.interp(temp, (temp.min(), temp.max()), (0, +1))
plt.grid(False)
plt.imshow(mark_boundaries(tempp, mask));

# %% [code]
temp, mask = explanation.get_image_and_mask(label=1, positive_only=False,
                                            num_features=15, hide_rest=False,
                                            min_weight=0.0000004)
tempp = np.interp(temp, (temp.min(), temp.max()), (0, +1))
plt.grid(False)
plt.imshow(mark_boundaries(tempp, mask));

# %% [code]
#target image
img_path ='./sarscov2-ctscan-dataset/non-COVID/Non-Covid (394).png'

p_img = proc_img(img_path)

plt.rcParams['figure.figsize'] = (12.0, 10.0)
img_samp_n = cv2.imread(img_path)
plt.grid(False)
plt.imshow(img_samp_n);

# %% [code]
explanation = explainer.explain_instance(p_img[0], model.predict,
                                         top_labels=2, hide_color=0,
                                         num_samples=1000,
                                         distance_metric='cosine')

# %% [code]
temp, mask = explanation.get_image_and_mask(label=1, positive_only=True,
                                            num_features=15, hide_rest=True,
                                            min_weight=0.0000004)
tempp = np.interp(temp, (temp.min(), temp.max()), (0, +1))
plt.rcParams['figure.figsize'] = (16.0, 12.0)
plt.grid(False)
plt.imshow(mark_boundaries(tempp, mask));

# %% [code]
temp, mask = explanation.get_image_and_mask(label=1, positive_only=True,
                                            num_features=15, hide_rest=False,
                                            min_weight=0.0000004)

tempp = np.interp(temp, (temp.min(), temp.max()), (0, +1))
plt.grid(False)
plt.imshow(mark_boundaries(tempp, mask));

# %% [code]
temp, mask = explanation.get_image_and_mask(label=1, positive_only=False,
                                            num_features=15, hide_rest=False,
                                            min_weight=0.0000004)
tempp = np.interp(temp, (temp.min(), temp.max()), (0, +1))
plt.grid(False)
plt.imshow(mark_boundaries(tempp, mask));

# %% [code]
#target image
img_path ='./sarscov2-ctscan-dataset/non-COVID/Non-Covid (404).png'

p_img = proc_img(img_path)

plt.rcParams['figure.figsize'] = (12.0, 10.0)
img_samp_n = cv2.imread(img_path)
plt.grid(False)
plt.imshow(img_samp_n);

# %% [code]
explanation = explainer.explain_instance(p_img[0], model.predict,
                                         top_labels=2, hide_color=0,
                                         num_samples=1000,
                                         distance_metric='cosine')

# %% [code]
temp, mask = explanation.get_image_and_mask(label=1, positive_only=True,
                                            num_features=15, hide_rest=True,
                                            min_weight=0.0000004)
tempp = np.interp(temp, (temp.min(), temp.max()), (0, +1))
plt.rcParams['figure.figsize'] = (16.0, 12.0)
plt.grid(False)
plt.imshow(mark_boundaries(tempp, mask));

# %% [code]
temp, mask = explanation.get_image_and_mask(label=1, positive_only=True,
                                            num_features=15, hide_rest=False,
                                            min_weight=0.0000004)

tempp = np.interp(temp, (temp.min(), temp.max()), (0, +1))
plt.grid(False)
plt.imshow(mark_boundaries(tempp, mask));

# %% [code]
temp, mask = explanation.get_image_and_mask(label=1, positive_only=False,
                                            num_features=15, hide_rest=False,
                                            min_weight=0.0000004)
tempp = np.interp(temp, (temp.min(), temp.max()), (0, +1))
plt.grid(False)
plt.imshow(mark_boundaries(tempp, mask));

# %% [code]
#target image
img_path ='./sarscov2-ctscan-dataset/non-COVID/Non-Covid (441).png'

p_img = proc_img(img_path)

plt.rcParams['figure.figsize'] = (12.0, 10.0)
img_samp_n = cv2.imread(img_path)
plt.grid(False)
plt.imshow(img_samp_n);

# %% [code]
explanation = explainer.explain_instance(p_img[0], model.predict,
                                         top_labels=2, hide_color=0,
                                         num_samples=1000,
                                         distance_metric='cosine')

# %% [code]
temp, mask = explanation.get_image_and_mask(label=1, positive_only=True,
                                            num_features=15, hide_rest=True,
                                            min_weight=0.0000004)
tempp = np.interp(temp, (temp.min(), temp.max()), (0, +1))
plt.rcParams['figure.figsize'] = (16.0, 12.0)
plt.grid(False)
plt.imshow(mark_boundaries(tempp, mask));

# %% [code]
temp, mask = explanation.get_image_and_mask(label=1, positive_only=True,
                                            num_features=15, hide_rest=False,
                                            min_weight=0.0000004)

tempp = np.interp(temp, (temp.min(), temp.max()), (0, +1))
plt.grid(False)
plt.imshow(mark_boundaries(tempp, mask));

# %% [code]
temp, mask = explanation.get_image_and_mask(label=1, positive_only=False,
                                            num_features=15, hide_rest=False,
                                            min_weight=0.0000004)
tempp = np.interp(temp, (temp.min(), temp.max()), (0, +1))
plt.grid(False)
plt.imshow(mark_boundaries(tempp, mask));

# %% [code]
#target image
img_path ='./sarscov2-ctscan-dataset/non-COVID/Non-Covid (509).png'

p_img = proc_img(img_path)

plt.rcParams['figure.figsize'] = (12.0, 10.0)
img_samp_n = cv2.imread(img_path)
plt.grid(False)
plt.imshow(img_samp_n);

# %% [code]
explanation = explainer.explain_instance(p_img[0], model.predict,
                                         top_labels=2, hide_color=0,
                                         num_samples=1000,
                                         distance_metric='cosine')

# %% [code]
temp, mask = explanation.get_image_and_mask(label=1, positive_only=True,
                                            num_features=15, hide_rest=True,
                                            min_weight=0.0000004)
tempp = np.interp(temp, (temp.min(), temp.max()), (0, +1))
plt.rcParams['figure.figsize'] = (16.0, 12.0)
plt.grid(False)
plt.imshow(mark_boundaries(tempp, mask));

# %% [code]
temp, mask = explanation.get_image_and_mask(label=1, positive_only=True,
                                            num_features=15, hide_rest=False,
                                            min_weight=0.0000004)

tempp = np.interp(temp, (temp.min(), temp.max()), (0, +1))
plt.grid(False)
plt.imshow(mark_boundaries(tempp, mask));

# %% [code]
temp, mask = explanation.get_image_and_mask(label=1, positive_only=False,
                                            num_features=15, hide_rest=False,
                                            min_weight=0.0000004)
tempp = np.interp(temp, (temp.min(), temp.max()), (0, +1))
plt.grid(False)
plt.imshow(mark_boundaries(tempp, mask));

# %% [code]
#target image
img_path ='./sarscov2-ctscan-dataset/non-COVID/Non-Covid (549).png'

p_img = proc_img(img_path)

plt.rcParams['figure.figsize'] = (12.0, 10.0)
img_samp_n = cv2.imread(img_path)
plt.grid(False)
plt.imshow(img_samp_n);

# %% [code]
explanation = explainer.explain_instance(p_img[0], model.predict,
                                         top_labels=2, hide_color=0,
                                         num_samples=1000,
                                         distance_metric='cosine')

# %% [code]
temp, mask = explanation.get_image_and_mask(label=1, positive_only=True,
                                            num_features=15, hide_rest=True,
                                            min_weight=0.0000004)
tempp = np.interp(temp, (temp.min(), temp.max()), (0, +1))
plt.rcParams['figure.figsize'] = (16.0, 12.0)
plt.grid(False)
plt.imshow(mark_boundaries(tempp, mask));

# %% [code]
temp, mask = explanation.get_image_and_mask(label=1, positive_only=True,
                                            num_features=15, hide_rest=False,
                                            min_weight=0.0000004)

tempp = np.interp(temp, (temp.min(), temp.max()), (0, +1))
plt.grid(False)
plt.imshow(mark_boundaries(tempp, mask));

# %% [code]
temp, mask = explanation.get_image_and_mask(label=1, positive_only=False,
                                            num_features=15, hide_rest=False,
                                            min_weight=0.0000004)
tempp = np.interp(temp, (temp.min(), temp.max()), (0, +1))
plt.grid(False)
plt.imshow(mark_boundaries(tempp, mask));

# %% [code]


# %% [code]
